# Supplementary material for: Modeling Transposition of the Great Arteries with Patient-Specific Induced Pluripotent Stem Cells
Source: Int J Mol Sci. 2021 Dec 9;22(24):13270. doi: 10.3390/ijms222413270 (PMC8705900; doi:10.3390/ijms222413270)
Supplement: Supplementary file 1 [file ijms-22-13270-s001.zip]

Archive with 5 entries (5 files):
- Supplementary_Figure S1.tiff
- Supplementary_Table S1.xlsx
- Supplementary_Table S2.xlsx
- Supplementary_Table S3.xlsx
- Supplementary_Table S4.xlsx
