# Supplementary material for: Modeling Transposition of the Great Arteries with Patient-Specific Induced Pluripotent Stem Cells
Source: Int J Mol Sci. 2021 Dec 9;22(24):13270. doi: 10.3390/ijms222413270 (PMC8705900; doi:10.3390/ijms222413270)
Supplement: Supplementary file 1 [file ijms-22-13270-s001.zip › Supplementary_Table S1.xlsx]

## Sheet: upregulated
	genes	logFC	logCPM	PValue	FDR
4184	HIST1H3C	12.7383	5.81743	3.62287e-26	2.79814e-23
24	COL6A3	7.19617	9.14893	5.25175e-23	2.04468e-20
4165	HIST1H2BB	8.65819	5.81723	8.67648e-23	3.11819e-20
758	SIX1	5.64806	7.0124	5.84857e-18	1.30117e-15
1023	CHCHD2	5.28896	6.94173	2.28154e-16	4.44139e-14
2728	TBX2	4.66698	6.1261	3.60569e-13	4.95465e-11
399	DDR2	5.26219	5.6294	7.10472e-13	8.97115e-11
3988	GALNT5	4.34301	6.87476	1.476e-12	1.68192e-10
3493	EMILIN1	4.50607	8.37107	3.99518e-12	3.928e-10
2110	ITGBL1	6.7929	4.86958	4.03561e-12	3.928e-10
2675	COL6A2	4.02211	11.3548	1.25845e-11	1.15284e-09
1212	SFRP2	3.96003	6.25174	4.50045e-11	3.89372e-09
1620	PTGIS	7.23302	4.39261	3.13255e-10	2.43922e-08
2627	MAB21L2	4.18914	5.74914	3.54965e-10	2.67483e-08
3372	COL6A1	3.52442	11.3896	1.22547e-09	8.80832e-08
958	NCAM2	4.24431	5.42186	5.88994e-09	3.98808e-07
457	TMEM132B	3.67815	5.81156	9.81624e-09	6.2824e-07
875	SRGN	3.27267	7.94689	7.87858e-08	4.65933e-06
174	PCOLCE	3.28261	8.29582	8.2328e-08	4.80796e-06
3206	COL1A2	2.87652	12.5822	2.18478e-07	1.21515e-05
3033	ZNF106	2.95542	6.72949	2.48725e-07	1.35121e-05
4189	MSX1	3.06402	5.93366	5.16922e-07	2.71355e-05
2236	SEMA7A	2.82652	6.94154	6.89116e-07	3.53797e-05
1758	ARHGAP23	3.51205	5.32085	1.04133e-06	5.17561e-05
3226	CLMP	2.72987	6.9742	1.42555e-06	6.93767e-05
1955	CCDC80	2.75955	8.51214	3.94916e-06	0.000184505
797	SIX4	2.49092	6.36756	7.96335e-06	0.000354331
2211	TRIB2	2.50325	6.05475	1.70058e-05	0.000742532
1059	LAMA4	2.28781	6.62853	3.62474e-05	0.00148551
3804	SCUBE3	2.24056	6.35288	5.04355e-05	0.00201397
3106	COL5A3	4.30583	3.8396	5.36718e-05	0.00210718
1184	CFH	2.19282	6.68881	7.35384e-05	0.00279327
2686	LIF	2.18301	6.29712	7.69475e-05	0.00289918
746	LRRC17	2.27708	8.16772	0.000101855	0.00368888
3498	C7	2.60598	5.41387	0.000104493	0.0037553
2884	MGP	4.68979	3.32712	0.000123752	0.00434715
2995	F2RL2	2.07597	7.0847	0.000158633	0.00533189
1433	PTN	2.9896	4.80489	0.00019551	0.00647818
1574	SOCS5	2.06474	6.22458	0.000203185	0.00663834
4534	FOXC1	2.73138	4.98507	0.00030157	0.00933069
4519	PTGER4	2.20691	5.70094	0.000338517	0.0104049
2474	COL1A1	1.89466	13.2063	0.000357831	0.0109267
839	TRHDE	1.93249	6.56103	0.000375984	0.0112602
662	SVEP1	2.19346	5.68637	0.000380462	0.0113218
994	ITGA10	1.95747	6.76936	0.000391242	0.0115689
2388	FZD1	2.46199	5.23455	0.000431202	0.0125129
3173	BGN	1.90615	7.28081	0.000535852	0.0151727
1650	STC1	1.89636	7.29276	0.00057473	0.0161755
423	NTN4	1.86632	6.70742	0.00065476	0.0179943
1435	GBP1	2.06269	5.74792	0.000662605	0.0181035
4019	COLEC12	1.96526	8.60374	0.000696342	0.0189146
1247	SOX9	1.96809	5.87512	0.000824389	0.0218838
2958	DHRS3	2.41717	5.08315	0.000907096	0.0238099
362	LOXL3	2.02277	5.64533	0.0010841	0.0279829
3570	THSD4	1.77603	6.29009	0.00111087	0.0283607
2893	ITPR1	2.09739	5.4231	0.00145007	0.0356427
3645	LAMA1	1.73031	6.29031	0.00145714	0.0356427
2541	FNDC1	7.50527	0.811289	0.00183183	0.0438772
1934	BNC2	1.74988	6.0949	0.00184074	0.0438772
2586	PCSK5	1.73661	7.54213	0.00185628	0.044023
1432	FZD7	1.79355	5.9465	0.00187198	0.0441711
3205	INSYN2B	1.78779	5.94466	0.00194681	0.045706
