# Supplementary material for: Modeling Transposition of the Great Arteries with Patient-Specific Induced Pluripotent Stem Cells
Source: Int J Mol Sci. 2021 Dec 9;22(24):13270. doi: 10.3390/ijms222413270 (PMC8705900; doi:10.3390/ijms222413270)
Supplement: Supplementary file 1 [file ijms-22-13270-s001.zip › Supplementary_Table S2.xlsx]

## Sheet: downregulated
	genes	logFC	logCPM	PValue	FDR
3325	RPS4Y1	-14.7743	7.84887	1.38706e-35	6.48036e-32
2155	PTPRB	-13.6027	6.6788	2.5929e-33	6.05701e-30
276	PECAM1	-8.88097	9.07919	2.83564e-29	4.41604e-26
2758	GIMAP4	-8.8736	6.34672	8.82069e-28	1.03026e-24
593	GJA4	-12.8494	5.92788	1.92576e-27	1.79943e-24
4054	CLEC14A	-9.26656	6.05657	4.19242e-26	2.79814e-23
575	CDH5	-7.94006	7.60661	9.42124e-26	5.502e-23
2756	MMRN2	-7.71875	7.58377	5.77931e-25	3.0001e-22
1870	STAB1	-7.53449	7.67286	4.87633e-24	2.27822e-21
2696	GIMAP8	-8.69035	5.86115	2.91527e-23	1.23819e-20
2817	CD93	-6.20115	6.94624	5.51912e-20	1.84181e-17
4416	DLL4	-7.28405	5.73897	2.44825e-19	7.62548e-17
630	MMRN1	-9.10365	5.36115	6.66381e-19	1.94583e-16
2819	GIMAP1-GIMAP5	-12.0771	5.15927	1.18963e-18	3.26938e-16
2368	ADGRG6	-5.77552	6.53837	1.31543e-18	3.41426e-16
2863	RASIP1	-6.07482	6.11979	2.01327e-18	4.95053e-16
2299	IL33	-9.00681	5.28074	4.4988e-18	1.05092e-15
3732	ADGRF5	-6.51144	5.77834	1.68188e-17	3.57171e-15
1739	HAPLN1	-5.44516	6.70302	4.80501e-17	9.76044e-15
2296	PCDH12	-6.63988	5.56915	2.66647e-16	4.9831e-14
3983	BCL6B	-11.7858	4.87	5.61335e-16	1.00868e-13
1275	SOX17	-7.25263	5.21228	5.6228e-15	9.72953e-13
3408	TFPI2	-4.77811	9.82395	5.89594e-14	9.83779e-12
3503	MAOA	-5.86178	5.48703	7.52461e-14	1.21224e-11
2115	TINAGL1	-4.46132	6.51627	2.709e-13	4.21882e-11
2641	ALPK3	-4.59979	6.18829	2.93499e-13	4.42332e-11
4499	BMP6	-4.95459	5.879	3.09136e-13	4.51339e-11
1357	FLT1	-4.44111	6.4941	3.51183e-13	4.95465e-11
3192	AC142391.1	-4.74127	5.982	5.49975e-13	7.13746e-11
3198	ECSCR	-4.74127	5.982	5.49975e-13	7.13746e-11
3253	GJA5	-8.77114	4.54209	1.08036e-12	1.32828e-10
359	CARD11	-5.63371	5.40516	1.22642e-12	1.46918e-10
4607	PLVAP	-5.25712	5.57391	1.27126e-12	1.48483e-10
1677	SCG2	-4.54483	8.03206	2.33026e-12	2.59213e-10
1917	USP9Y	-11.2341	4.32792	2.73623e-12	2.97294e-10
2174	DDX3Y	-9.05344	4.47379	2.91624e-12	3.09651e-10
433	RGS5	-4.34189	7.50126	3.07804e-12	3.19569e-10
146	FRMD4B	-5.18135	5.52851	4.01376e-12	3.928e-10
787	KRT8	-4.46427	8.28839	5.46141e-12	5.20729e-10
4282	RAC2	-4.36224	6.00448	1.13964e-11	1.06488e-09
2136	KRT7	-4.05629	6.33995	1.60377e-11	1.44092e-09
2418	CRHBP	-4.03363	7.47228	4.33111e-11	3.81791e-09
2216	PCDH1	-4.14966	5.99795	6.77706e-11	5.75681e-09
2716	TIE1	-4.07356	7.90563	1.17722e-10	9.8214e-09
1124	TSPAN15	-4.28105	5.78419	1.35459e-10	1.11029e-08
1593	LAPTM5	-5.13873	5.21046	1.87376e-10	1.50935e-08
3319	SERPINB9	-3.74113	6.30257	2.77927e-10	2.20081e-08
3369	ROBO4	-4.15789	5.78482	3.44431e-10	2.638e-08
2911	F11R	-3.64388	6.93442	7.19519e-10	5.33586e-08
3852	EFEMP1	-3.75586	9.31507	9.48842e-10	6.92654e-08
2120	FRY	-10.6807	3.77874	1.31157e-09	9.28431e-08
2670	TRPV2	-3.51405	6.7743	2.58984e-09	1.80593e-07
2330	DKK1	-3.67807	7.92472	3.05967e-09	2.10217e-07
3959	CCDC85A	-5.01831	4.89773	8.29444e-09	5.53594e-07
2543	ESM1	-3.34715	6.67569	8.60563e-09	5.66275e-07
1891	HTRA3	-3.36084	6.2492	9.10598e-09	5.90877e-07
2254	KRT19	-3.39154	7.59192	1.47469e-08	9.31046e-07
990	CD34	-5.85631	4.37226	1.9115e-08	1.19074e-06
1298	VWF	-4.94376	4.80833	2.63172e-08	1.61782e-06
3058	KIF26A	-3.64034	5.69404	3.18304e-08	1.93132e-06
1697	SEMA3G	-6.83774	3.88091	7.19632e-08	4.31041e-06
856	CAVIN2	-3.02413	6.47164	1.07358e-07	6.19232e-06
220	LUM	-3.16009	7.70219	1.2351e-07	7.03705e-06
600	MYZAP	-10.0911	3.19993	1.55995e-07	8.78084e-06
3653	KDR	-3.06649	9.42461	2.40876e-07	1.32397e-05	VEGF receptor
2517	ARSI	-3.01709	6.0627	3.76239e-07	2.02045e-05
3654	SORL1	-2.93724	6.16662	4.42998e-07	2.35192e-05
3442	GNG11	-3.01199	8.45051	6.50439e-07	3.3765e-05
2507	TNFRSF1B	-3.4131	5.46241	7.3969e-07	3.75634e-05
2185	CGNL1	-2.94071	5.99028	9.05488e-07	4.54886e-05
366	SULF2	-2.74438	7.15857	1.23491e-06	6.07315e-05
1052	PALMD	-2.69456	6.50843	1.51472e-06	7.29563e-05
3417	COL4A1	-2.6501	12.1833	1.61422e-06	7.69552e-05
1314	ABCA3	-2.86408	5.906	2.39185e-06	0.000112876
2084	DPP4	-2.8717	5.76858	4.09854e-06	0.000189588
3614	FLRT2	-3	5.59948	4.24176e-06	0.000194289
1945	EGFL7	-3.12932	5.39384	6.2172e-06	0.000282007				10.1038/nature02416
2792	THBD	-2.5166	6.32639	7.02485e-06	0.000315578
2233	BAMBI	-2.4832	6.65833	8.82445e-06	0.000388942
3558	THSD7A	-2.90918	5.40101	2.14267e-05	0.000926902
895	ADAMTS9	-2.43766	7.72023	2.63097e-05	0.0011277							10.1016/j.matbio.2010.01.005			candidate gene for congenital cardiac anomalies
553	ANKRD1	-2.364	9.90033	3.38428e-05	0.00143739
2574	DPYSL3	-2.3903	7.67616	3.41781e-05	0.00143856
2199	TNFRSF10C	-2.70747	5.54254	3.49375e-05	0.00145739
156	KIAA1324L	-3.0332	5.14975	3.57043e-05	0.0014762
904	TBC1D4	-2.51736	5.7915	3.80888e-05	0.0015474
3616	CTSZ	-2.26564	6.99806	4.49039e-05	0.00180854
2381	TCN2	-2.22225	6.50307	5.29341e-05	0.00209583
1589	ITM2A	-4.38436	3.79051	5.81729e-05	0.00226486
3854	RALA	-2.21372	7.02659	6.34324e-05	0.00244923
3818	DOCK6	-2.19476	6.66868	7.30319e-05	0.00279327
1155	CPNE8	-2.76592	5.27632	7.85095e-05	0.00293437
4529	DSG2	-2.23205	7.50566	7.96764e-05	0.00295435
1643	AP002956.1	-2.28673	8.85365	8.71764e-05	0.00320699
1538	JAG2	-2.9784	4.99597	9.6663e-05	0.0035282
2727	HSPG2	-2.13419	10.7732	0.000115869	0.00413237
3435	COL4A2	-2.13319	6.89109	0.000122026	0.00431898
136	HAS2	-2.12957	6.84907	0.000128128	0.00446728
4563	ADAM23	-2.10545	6.68431	0.000136914	0.00473824
2643	EDN1	-2.20786	7.83074	0.000140196	0.00481615
2951	SCARF1	-2.99168	4.88397	0.000142033	0.00484364
845	MYOZ2	-4.10965	3.71169	0.000154591	0.00523367
3236	FLT4	-3.95863	3.83915	0.000170447	0.00568807
3120	TBX20	-4.91154	2.95002	0.000198826	0.00654165
2949	ARHGDIB	-2.01903	6.46549	0.000220421	0.00711171
214	PDLIM1	-2.02449	6.62235	0.000220719	0.00711171
2261	SEMA6B	-2.71842	5.08888	0.000222743	0.00712778
2386	NPR1	-5.29988	2.53988	0.000231404	0.00735456
2895	SYNPO	-2.87817	4.88284	0.00023586	0.00744553
2825	EEF1A2	-2.64216	5.15011	0.000256589	0.00804552
330	UNC5B	-2.41889	5.43692	0.000266033	0.00828605
531	SH2D3C	-2.57125	5.13557	0.000364435	0.0110561
1569	DOCK9	-2.04557	6.01538	0.000370171	0.0111577
4274	GASK1B	-2.11899	5.80371	0.000414402	0.0121767
2239	PIK3C2B	-2.63492	5.0192	0.000417072	0.0121785
4249	SLC40A1	-2.73923	4.88506	0.000435775	0.0125675
1390	JCAD	-1.90534	7.09625	0.000496561	0.0142327
1706	SHROOM4	-2.32276	5.38719	0.000514263	0.0146502
396	MMP15	-2.1217	5.6727	0.000598223	0.0167359
486	FAM43A	-1.89323	6.82213	0.000610577	0.0169798
2639	FLNB	-1.98457	8.12298	0.00061635	0.017039
2078	CTHRC1	-2.11413	5.63534	0.000703675	0.0190033
3885	LAMA5	-1.92933	7.76538	0.000734732	0.019728
2823	C3	-4.71343	2.35751	0.000784119	0.0209337
209	KCTD12	-2.16035	5.46323	0.00090714	0.0238099
810	ENC1	-1.78418	6.59629	0.00101226	0.0264205
1707	BMP10	-5.36937	1.73973	0.00103646	0.0269018
2468	RGS2	-1.81962	6.14913	0.00110955	0.0283607
317	PALD1	-2.48427	4.90011	0.00117264	0.0297749
2015	DIPK1B	-1.7843	7.35825	0.00119649	0.0302163
3433	NNMT	-1.78145	7.39889	0.00126207	0.0317009
4261	VASH1	-2.02078	5.58754	0.0013134	0.032814
1309	EPAS1	-2.67532	4.58809	0.00133308	0.0331285
1869	MYO1D	-1.86941	5.90656	0.00136084	0.0336393
911	DEPP1	-2.50754	4.74675	0.00165757	0.0403341
98	PLCL1	-3.91155	2.86252	0.00178033	0.043097
2043	FZD6	-1.69813	7.02193	0.00178994	0.0431061
463	LRIG3	-1.68275	6.72491	0.00203305	0.047492
4506	NPPB	-3.39233	3.4263	0.00207673	0.0482709
