# Supplementary material for: Modeling Transposition of the Great Arteries with Patient-Specific Induced Pluripotent Stem Cells
Source: Int J Mol Sci. 2021 Dec 9;22(24):13270. doi: 10.3390/ijms222413270 (PMC8705900; doi:10.3390/ijms222413270)
Supplement: Supplementary file 1 [file ijms-22-13270-s001.zip › Supplementary_Table S3.xlsx]

## Sheet: gprofiler_upregulated
p_value	term_size	term_id	source	term_name	intersection
6.67527e-11	181	GO:0009887	GO:BP	animal organ morphogenesis	COL6A3,SIX1,TBX2,COL6A2,SFRP2,COL6A1,COL1A2,MSX1,SIX4,LIF,MGP,PTN,FOXC1,COL1A1,FZD1,STC1,NTN4,SOX9,LAMA1,FZD7
1.83754e-10	573	GO:0048513	GO:BP	animal organ development	COL6A3,SIX1,TBX2,DDR2,EMILIN1,COL6A2,SFRP2,MAB21L2,COL6A1,SRGN,COL1A2,MSX1,SEMA7A,SIX4,COL5A3,LIF,LRRC17,MGP,PTN,SOCS5,FOXC1,PTGER4,COL1A1,FZD1,STC1,NTN4,SOX9,LOXL3,LAMA1,PCSK5,FZD7
5.3371e-09	117	GO:0043062	GO:BP	extracellular structure organization	COL6A3,DDR2,EMILIN1,COL6A2,COL6A1,COL1A2,LAMA4,SCUBE3,COL5A3,COL1A1,ITGA10,BGN,NTN4,LOXL3,LAMA1
5.3371e-09	117	GO:0030198	GO:BP	extracellular matrix organization	COL6A3,DDR2,EMILIN1,COL6A2,COL6A1,COL1A2,LAMA4,SCUBE3,COL5A3,COL1A1,ITGA10,BGN,NTN4,LOXL3,LAMA1
2.52508e-08	375	GO:0009888	GO:BP	tissue development	COL6A3,SIX1,TBX2,DDR2,COL6A2,SFRP2,COL6A1,SRGN,SEMA7A,SIX4,LIF,LRRC17,MGP,PTN,FOXC1,COL1A1,FZD1,STC1,NTN4,SOX9,LOXL3,LAMA1,FZD7
2.52508e-08	90	GO:0001501	GO:BP	skeletal system development	COL6A3,SIX1,COL6A2,COL6A1,COL1A2,LRRC17,MGP,FOXC1,PTGER4,COL1A1,STC1,SOX9,PCSK5
2.22748e-07	10	GO:0060350	GO:BP	endochondral bone morphogenesis	COL6A3,COL6A2,COL6A1,FOXC1,STC1,SOX9
2.84765e-07	254	GO:0051241	GO:BP	negative regulation of multicellular organismal process	TBX2,EMILIN1,SFRP2,SRGN,SEMA7A,SIX4,TRIB2,LAMA4,LRRC17,PTN,SOCS5,FOXC1,PTGER4,STC1,GBP1,SOX9,LOXL3,FZD7
2.84765e-07	1325	GO:0032501	GO:BP	multicellular organismal process	COL6A3,SIX1,TBX2,DDR2,EMILIN1,COL6A2,SFRP2,PTGIS,MAB21L2,COL6A1,SRGN,PCOLCE,COL1A2,MSX1,SEMA7A,CLMP,SIX4,TRIB2,LAMA4,COL5A3,LIF,LRRC17,MGP,F2RL2,PTN,SOCS5,FOXC1,PTGER4,COL1A1,FZD1,STC1,NTN4,GBP1,SOX9,DHRS3,LOXL3,ITPR1,LAMA1,PCSK5,FZD7
2.84765e-07	904	GO:0048731	GO:BP	system development	COL6A3,SIX1,TBX2,DDR2,EMILIN1,COL6A2,SFRP2,PTGIS,MAB21L2,COL6A1,SRGN,COL1A2,MSX1,SEMA7A,CLMP,SIX4,COL5A3,LIF,LRRC17,MGP,PTN,SOCS5,FOXC1,PTGER4,COL1A1,FZD1,STC1,NTN4,SOX9,LOXL3,LAMA1,PCSK5,FZD7
2.84765e-07	28	GO:0048705	GO:BP	skeletal system morphogenesis	COL6A3,SIX1,COL6A2,COL6A1,MGP,FOXC1,STC1,SOX9
3.18697e-07	972	GO:0007275	GO:BP	multicellular organism development	COL6A3,SIX1,TBX2,DDR2,EMILIN1,COL6A2,SFRP2,PTGIS,MAB21L2,COL6A1,SRGN,PCOLCE,COL1A2,MSX1,SEMA7A,CLMP,SIX4,COL5A3,LIF,LRRC17,MGP,PTN,SOCS5,FOXC1,PTGER4,COL1A1,FZD1,STC1,NTN4,SOX9,LOXL3,LAMA1,PCSK5,FZD7
8.79131e-07	33	GO:0060348	GO:BP	bone development	COL6A3,COL6A2,COL6A1,LRRC17,FOXC1,PTGER4,STC1,SOX9
8.82695e-07	13	GO:0060349	GO:BP	bone morphogenesis	COL6A3,COL6A2,COL6A1,FOXC1,STC1,SOX9
1.95128e-06	1106	GO:0048856	GO:BP	anatomical structure development	COL6A3,SIX1,TBX2,DDR2,EMILIN1,COL6A2,SFRP2,PTGIS,MAB21L2,COL6A1,SRGN,PCOLCE,COL1A2,MSX1,SEMA7A,CLMP,SIX4,COL5A3,LIF,LRRC17,MGP,PTN,SOCS5,FOXC1,PTGER4,COL1A1,FZD1,STC1,NTN4,GBP1,SOX9,LOXL3,LAMA1,PCSK5,FZD7
2.1816e-06	8	GO:0060351	GO:BP	cartilage development involved in endochondral bone morphogenesis	COL6A3,COL6A2,COL6A1,STC1,SOX9
2.42618e-06	587	GO:0009653	GO:BP	anatomical structure morphogenesis	COL6A3,SIX1,TBX2,EMILIN1,COL6A2,SFRP2,PTGIS,COL6A1,COL1A2,MSX1,SEMA7A,SIX4,LIF,MGP,PTN,FOXC1,COL1A1,FZD1,STC1,NTN4,GBP1,SOX9,LAMA1,PCSK5,FZD7
2.49353e-06	94	GO:0048589	GO:BP	developmental growth	COL6A3,SIX1,TBX2,DDR2,COL6A2,COL6A1,SEMA7A,SIX4,PTN,STC1,SOX9
2.68993e-06	74	GO:0001503	GO:BP	ossification	DDR2,COL6A1,SRGN,SEMA7A,MGP,PTN,FOXC1,COL1A1,FZD1,SOX9
3.13006e-06	205	GO:0051093	GO:BP	negative regulation of developmental process	TBX2,EMILIN1,SFRP2,SRGN,SEMA7A,SIX4,TRIB2,LRRC17,PTN,SOCS5,FOXC1,GBP1,SOX9,LOXL3,FZD7
3.70238e-06	9	GO:0003416	GO:BP	endochondral bone growth	COL6A3,DDR2,COL6A2,COL6A1,STC1
5.42898e-06	1226	GO:0032502	GO:BP	developmental process	COL6A3,SIX1,TBX2,DDR2,EMILIN1,COL6A2,SFRP2,PTGIS,MAB21L2,COL6A1,SRGN,PCOLCE,COL1A2,MSX1,SEMA7A,CLMP,SIX4,TRIB2,COL5A3,LIF,LRRC17,MGP,PTN,SOCS5,FOXC1,PTGER4,COL1A1,FZD1,STC1,NTN4,GBP1,SOX9,LOXL3,LAMA1,PCSK5,FZD7
6.69308e-06	10	GO:0098868	GO:BP	bone growth	COL6A3,DDR2,COL6A2,COL6A1,STC1
7.84145e-06	31	GO:0035265	GO:BP	organ growth	COL6A3,TBX2,DDR2,COL6A2,COL6A1,STC1,SOX9
1.00542e-05	66	GO:0060485	GO:BP	mesenchyme development	SIX1,TBX2,SFRP2,SEMA7A,SIX4,FOXC1,COL1A1,SOX9,LOXL3
1.3854e-05	21	GO:0030199	GO:BP	collagen fibril organization	DDR2,EMILIN1,COL1A2,COL5A3,COL1A1,LOXL3
2.98758e-05	182	GO:0040007	GO:BP	growth	COL6A3,SIX1,TBX2,DDR2,COL6A2,SFRP2,COL6A1,MSX1,SEMA7A,SIX4,PTN,STC1,SOX9
3.85607e-05	156	GO:0048729	GO:BP	tissue morphogenesis	COL6A3,SIX1,TBX2,COL6A2,SFRP2,COL6A1,SIX4,LIF,FZD1,STC1,SOX9,FZD7
3.85607e-05	692	GO:0051239	GO:BP	regulation of multicellular organismal process	SIX1,TBX2,DDR2,EMILIN1,SFRP2,PTGIS,SRGN,SEMA7A,SIX4,TRIB2,LAMA4,LIF,LRRC17,PTN,SOCS5,FOXC1,PTGER4,COL1A1,FZD1,STC1,GBP1,SOX9,LOXL3,ITPR1,FZD7
5.09181e-05	7	GO:0003413	GO:BP	chondrocyte differentiation involved in endochondral bone morphogenesis	COL6A3,COL6A2,COL6A1,SOX9
5.09181e-05	7	GO:0003417	GO:BP	growth plate cartilage development	COL6A3,COL6A2,COL6A1,STC1
5.09181e-05	193	GO:0035295	GO:BP	tube development	SIX1,TBX2,EMILIN1,SFRP2,PTGIS,CLMP,SIX4,LIF,FOXC1,SOX9,LOXL3,LAMA1,PCSK5
5.09181e-05	7	GO:1905332	GO:BP	positive regulation of morphogenesis of an epithelium	SIX1,SIX4,LIF,SOX9
5.09181e-05	7	GO:0003422	GO:BP	growth plate cartilage morphogenesis	COL6A3,COL6A2,COL6A1,STC1
5.09181e-05	15	GO:0110110	GO:BP	positive regulation of animal organ morphogenesis	SIX1,SIX4,LIF,PTN,SOX9
7.71297e-05	140	GO:0045596	GO:BP	negative regulation of cell differentiation	SFRP2,SEMA7A,SIX4,TRIB2,LRRC17,PTN,SOCS5,GBP1,SOX9,LOXL3,FZD7
9.04964e-05	17	GO:0072009	GO:BP	nephron epithelium development	SIX1,SIX4,LIF,FOXC1,SOX9
9.04964e-05	143	GO:0009790	GO:BP	embryo development	SIX1,TBX2,SFRP2,COL6A1,MSX1,SIX4,COL1A1,SOX9,LOXL3,PCSK5,FZD7
9.04964e-05	8	GO:0060536	GO:BP	cartilage morphogenesis	COL6A3,COL6A2,COL6A1,STC1
0.000103812	68	GO:2000027	GO:BP	regulation of animal organ morphogenesis	SIX1,TBX2,SIX4,LIF,PTN,FZD1,SOX9,FZD7
0.000103812	3	GO:0060602	GO:BP	branch elongation of an epithelium	SIX1,SIX4,SOX9
0.000114971	18	GO:0072073	GO:BP	kidney epithelium development	SIX1,SIX4,LIF,FOXC1,SOX9
0.000142668	9	GO:0090184	GO:BP	positive regulation of kidney development	SIX1,SIX4,LIF,SOX9
0.000142668	461	GO:2000026	GO:BP	regulation of multicellular organismal development	SIX1,TBX2,DDR2,EMILIN1,SFRP2,PTGIS,SRGN,SEMA7A,SIX4,LIF,LRRC17,PTN,SOCS5,FOXC1,COL1A1,FZD1,SOX9,LOXL3,FZD7
0.000142668	9	GO:0001657	GO:BP	ureteric bud development	SIX1,SIX4,FOXC1,SOX9
0.000170016	34	GO:0051216	GO:BP	cartilage development	COL6A3,COL6A2,COL6A1,MGP,STC1,SOX9
0.000195883	775	GO:0030154	GO:BP	cell differentiation	COL6A3,SIX1,TBX2,DDR2,COL6A2,SFRP2,COL6A1,SEMA7A,SIX4,TRIB2,LIF,LRRC17,PTN,SOCS5,FOXC1,PTGER4,COL1A1,FZD1,STC1,NTN4,GBP1,SOX9,LOXL3,LAMA1,FZD7
0.000195883	10	GO:0002063	GO:BP	chondrocyte development	COL6A3,COL6A2,COL6A1,SOX9
0.000195883	344	GO:0002682	GO:BP	regulation of immune system process	EMILIN1,COL1A2,SEMA7A,CFH,LIF,LRRC17,C7,PTN,SOCS5,FOXC1,PTGER4,COL1A1,GBP1,COLEC12,SOX9,LOXL3
0.000195883	10	GO:0072088	GO:BP	nephron epithelium morphogenesis	SIX1,SIX4,LIF,SOX9
0.000195883	10	GO:0072028	GO:BP	nephron morphogenesis	SIX1,SIX4,LIF,SOX9
0.000195883	10	GO:0072163	GO:BP	mesonephric epithelium development	SIX1,SIX4,FOXC1,SOX9
0.000195883	10	GO:0072164	GO:BP	mesonephric tubule development	SIX1,SIX4,FOXC1,SOX9
0.000202539	266	GO:0051094	GO:BP	positive regulation of developmental process	SIX1,TBX2,DDR2,SFRP2,PTGIS,SEMA7A,SIX4,LIF,PTN,SOCS5,FOXC1,COL1A1,FZD1,SOX9
0.000252281	395	GO:0045595	GO:BP	regulation of cell differentiation	SIX1,DDR2,SFRP2,SEMA7A,SIX4,TRIB2,LIF,LRRC17,PTN,SOCS5,FOXC1,COL1A1,FZD1,GBP1,SOX9,LOXL3,FZD7
0.000260555	4	GO:0061213	GO:BP	positive regulation of mesonephros development	SIX1,SIX4,SOX9
0.000260555	4	GO:0072079	GO:BP	nephron tubule formation	SIX1,SIX4,SOX9
0.000260555	11	GO:0072080	GO:BP	nephron tubule development	SIX1,SIX4,LIF,SOX9
0.000260555	58	GO:0007423	GO:BP	sensory organ development	SIX1,TBX2,MAB21L2,SIX4,FOXC1,SOX9,LAMA1
0.000260555	11	GO:0001823	GO:BP	mesonephros development	SIX1,SIX4,FOXC1,SOX9
0.000260555	4	GO:0090189	GO:BP	regulation of branching involved in ureteric bud morphogenesis	SIX1,SIX4,SOX9
0.000260555	4	GO:0090190	GO:BP	positive regulation of branching involved in ureteric bud morphogenesis	SIX1,SIX4,SOX9
0.000260555	11	GO:0060993	GO:BP	kidney morphogenesis	SIX1,SIX4,LIF,SOX9
0.000260555	4	GO:0061217	GO:BP	regulation of mesonephros development	SIX1,SIX4,SOX9
0.000267828	800	GO:0048869	GO:BP	cellular developmental process	COL6A3,SIX1,TBX2,DDR2,COL6A2,SFRP2,COL6A1,SEMA7A,SIX4,TRIB2,LIF,LRRC17,PTN,SOCS5,FOXC1,PTGER4,COL1A1,FZD1,STC1,NTN4,GBP1,SOX9,LOXL3,LAMA1,FZD7
0.000326644	598	GO:0050793	GO:BP	regulation of developmental process	SIX1,TBX2,DDR2,EMILIN1,SFRP2,PTGIS,SRGN,SEMA7A,SIX4,TRIB2,LIF,LRRC17,PTN,SOCS5,FOXC1,COL1A1,FZD1,GBP1,SOX9,LOXL3,FZD7
0.000358131	12	GO:0061326	GO:BP	renal tubule development	SIX1,SIX4,LIF,SOX9
0.000377041	62	GO:1905330	GO:BP	regulation of morphogenesis of an epithelium	SIX1,TBX2,SIX4,LIF,FZD1,SOX9,FZD7
0.000476668	13	GO:0090183	GO:BP	regulation of kidney development	SIX1,SIX4,LIF,SOX9
0.000476668	26	GO:0072006	GO:BP	nephron development	SIX1,SIX4,LIF,FOXC1,SOX9
0.000476668	26	GO:0110148	GO:BP	biomineralization	DDR2,SRGN,PTN,COL1A1,SOX9
0.000476668	26	GO:0031214	GO:BP	biomineral tissue development	DDR2,SRGN,PTN,COL1A1,SOX9
0.000501043	44	GO:0061448	GO:BP	connective tissue development	COL6A3,COL6A2,COL6A1,MGP,STC1,SOX9
0.000501043	44	GO:0001822	GO:BP	kidney development	SIX1,SIX4,LIF,FOXC1,SOX9,PCSK5
0.000542927	5	GO:0003401	GO:BP	axis elongation	SIX1,SIX4,SOX9
0.000542927	299	GO:0022603	GO:BP	regulation of anatomical structure morphogenesis	SIX1,TBX2,EMILIN1,SFRP2,PTGIS,SEMA7A,SIX4,LIF,PTN,FOXC1,FZD1,GBP1,SOX9,FZD7
0.000542927	45	GO:0072001	GO:BP	renal system development	SIX1,SIX4,LIF,FOXC1,SOX9,PCSK5
0.000542927	185	GO:0045597	GO:BP	positive regulation of cell differentiation	SIX1,DDR2,SFRP2,SEMA7A,LIF,PTN,SOCS5,FOXC1,COL1A1,FZD1,SOX9
0.000602257	14	GO:0042476	GO:BP	odontogenesis	COL1A2,MSX1,FOXC1,COL1A1
0.000633	346	GO:0051240	GO:BP	positive regulation of multicellular organismal process	SIX1,TBX2,DDR2,SFRP2,PTGIS,SEMA7A,SIX4,LIF,PTN,SOCS5,FOXC1,PTGER4,COL1A1,FZD1,SOX9
0.000764013	48	GO:0001655	GO:BP	urogenital system development	SIX1,SIX4,LIF,FOXC1,SOX9,PCSK5
0.000929858	6	GO:0003418	GO:BP	growth plate cartilage chondrocyte differentiation	COL6A3,COL6A2,COL6A1
0.000929858	6	GO:0060688	GO:BP	regulation of morphogenesis of a branching structure	SIX1,SIX4,SOX9
0.000929858	6	GO:0003433	GO:BP	chondrocyte development involved in endochondral bone morphogenesis	COL6A3,COL6A2,COL6A1
0.000929858	6	GO:0003414	GO:BP	chondrocyte morphogenesis involved in endochondral bone morphogenesis	COL6A3,COL6A2,COL6A1
0.000929858	6	GO:0035988	GO:BP	chondrocyte proliferation	DDR2,STC1,SOX9
0.000929858	6	GO:0090171	GO:BP	chondrocyte morphogenesis	COL6A3,COL6A2,COL6A1
0.000929858	6	GO:0003429	GO:BP	growth plate cartilage chondrocyte morphogenesis	COL6A3,COL6A2,COL6A1
0.000953067	16	GO:0001656	GO:BP	metanephros development	SIX1,SIX4,LIF,SOX9
0.00109536	32	GO:0045995	GO:BP	regulation of embryonic development	SIX1,TBX2,SFRP2,SIX4,FZD7
0.00147772	7	GO:0001708	GO:BP	cell fate specification	TBX2,SOX9,FZD7
0.00147772	7	GO:0001658	GO:BP	branching involved in ureteric bud morphogenesis	SIX1,SIX4,SOX9
0.00147772	7	GO:2000738	GO:BP	positive regulation of stem cell differentiation	PTN,FOXC1,SOX9
0.00147772	7	GO:0060675	GO:BP	ureteric bud morphogenesis	SIX1,SIX4,SOX9
0.00147772	55	GO:0048762	GO:BP	mesenchymal cell differentiation	SFRP2,SEMA7A,FOXC1,COL1A1,SOX9,LOXL3
0.00147772	7	GO:0045992	GO:BP	negative regulation of embryonic development	TBX2,SFRP2,FZD7
0.00152536	212	GO:0060429	GO:BP	epithelium development	SIX1,TBX2,SFRP2,SIX4,LIF,FOXC1,FZD1,STC1,SOX9,LOXL3,FZD7
0.00157349	35	GO:0007229	GO:BP	integrin-mediated signaling pathway	ITGBL1,SEMA7A,PTN,ITGA10,LOXL3
0.00224861	8	GO:0072171	GO:BP	mesonephric tubule morphogenesis	SIX1,SIX4,SOX9
0.00224861	8	GO:0061053	GO:BP	somite development	SFRP2,SIX4,LOXL3
0.00257843	21	GO:0110149	GO:BP	regulation of biomineralization	DDR2,SRGN,PTN,SOX9
0.00257843	21	GO:0048754	GO:BP	branching morphogenesis of an epithelial tube	SIX1,SFRP2,SIX4,SOX9
0.00257843	21	GO:0070167	GO:BP	regulation of biomineral tissue development	DDR2,SRGN,PTN,SOX9
0.00273273	120	GO:0002009	GO:BP	morphogenesis of an epithelium	SIX1,TBX2,SFRP2,SIX4,LIF,FZD1,SOX9,FZD7
0.00278617	90	GO:0002683	GO:BP	negative regulation of immune system process	EMILIN1,LRRC17,SOCS5,PTGER4,GBP1,SOX9,LOXL3
0.00288057	2	GO:0072106	GO:BP	regulation of ureteric bud formation	SIX1,SIX4
0.00288057	2	GO:1905278	GO:BP	positive regulation of epithelial tube formation	SIX1,SIX4
0.00288057	2	GO:0060676	GO:BP	ureteric bud formation	SIX1,SIX4
0.00288057	2	GO:0072095	GO:BP	regulation of branch elongation involved in ureteric bud branching	SIX1,SIX4
0.00288057	2	GO:0060677	GO:BP	ureteric bud elongation	SIX1,SIX4
0.00288057	2	GO:0060681	GO:BP	branch elongation involved in ureteric bud branching	SIX1,SIX4
0.00288057	2	GO:0043589	GO:BP	skin morphogenesis	COL1A2,COL1A1
0.00288057	9	GO:0072078	GO:BP	nephron tubule morphogenesis	SIX1,SIX4,SOX9
0.00288057	2	GO:0030238	GO:BP	male sex determination	SIX4,SOX9
0.00288057	22	GO:0061138	GO:BP	morphogenesis of a branching epithelium	SIX1,SFRP2,SIX4,SOX9
0.00288057	2	GO:0072107	GO:BP	positive regulation of ureteric bud formation	SIX1,SIX4
0.00319189	42	GO:0043588	GO:BP	skin development	COL1A2,COL5A3,FOXC1,COL1A1,SOX9
0.00319189	42	GO:0001837	GO:BP	epithelial to mesenchymal transition	SFRP2,FOXC1,COL1A1,SOX9,LOXL3
0.00321084	277	GO:0007155	GO:BP	cell adhesion	DDR2,EMILIN1,ITGBL1,SFRP2,NCAM2,LIF,SOCS5,ITGA10,NTN4,GBP1,LOXL3,FZD7
0.00321084	23	GO:0002062	GO:BP	chondrocyte differentiation	COL6A3,COL6A2,COL6A1,SOX9
0.0033806	279	GO:0022610	GO:BP	biological adhesion	DDR2,EMILIN1,ITGBL1,SFRP2,NCAM2,LIF,SOCS5,ITGA10,NTN4,GBP1,LOXL3,FZD7
0.00340588	323	GO:0007267	GO:BP	cell-cell signaling	SFRP2,SRGN,LIF,PTN,PTGER4,COL1A1,TRHDE,FZD1,GBP1,SOX9,ITPR1,PCSK5,FZD7
0.0036469	371	GO:0016477	GO:BP	cell migration	SIX1,DDR2,EMILIN1,ITGBL1,SFRP2,COL1A2,SEMA7A,PTN,FOXC1,PTGER4,COL1A1,STC1,NTN4,SOX9
0.00378321	10	GO:0030858	GO:BP	positive regulation of epithelial cell differentiation	LIF,FOXC1,SOX9
0.00378321	10	GO:0061333	GO:BP	renal tubule morphogenesis	SIX1,SIX4,SOX9
0.00396161	98	GO:0048598	GO:BP	embryonic morphogenesis	SIX1,TBX2,COL6A1,MSX1,SIX4,SOX9,FZD7
0.00424996	25	GO:0001763	GO:BP	morphogenesis of a branching structure	SIX1,SFRP2,SIX4,SOX9
0.00451708	247	GO:0072359	GO:BP	circulatory system development	TBX2,EMILIN1,SFRP2,PTGIS,COL1A2,FOXC1,COL1A1,SOX9,LAMA1,PCSK5,FZD7
0.00473106	430	GO:0040011	GO:BP	locomotion	SIX1,DDR2,EMILIN1,ITGBL1,SFRP2,COL1A2,SEMA7A,PTN,FOXC1,PTGER4,COL1A1,STC1,NTN4,SOX9,LAMA1
0.00547519	74	GO:0048863	GO:BP	stem cell differentiation	TBX2,SEMA7A,PTN,FOXC1,FZD1,SOX9
0.00547519	48	GO:0001654	GO:BP	eye development	TBX2,MAB21L2,FOXC1,SOX9,LAMA1
0.00557582	174	GO:0000904	GO:BP	cell morphogenesis involved in differentiation	COL6A3,COL6A2,COL6A1,SEMA7A,PTN,STC1,NTN4,GBP1,LAMA1
0.00580772	1315	GO:0007165	GO:BP	signal transduction	DDR2,EMILIN1,ITGBL1,SFRP2,PTGIS,SRGN,COL1A2,ZNF106,MSX1,SEMA7A,ARHGAP23,TRIB2,LIF,F2RL2,PTN,SOCS5,FOXC1,PTGER4,COL1A1,TRHDE,ITGA10,FZD1,GBP1,COLEC12,SOX9,DHRS3,LOXL3,ITPR1,LAMA1,FZD7
0.00587339	49	GO:0150063	GO:BP	visual system development	TBX2,MAB21L2,FOXC1,SOX9,LAMA1
0.0059091	12	GO:0002292	GO:BP	T cell differentiation involved in immune response	SOCS5,PTGER4,LOXL3
0.0059091	28	GO:0045165	GO:BP	cell fate commitment	TBX2,SOX9,LOXL3,FZD7
0.0059091	12	GO:0002287	GO:BP	alpha-beta T cell activation involved in immune response	SOCS5,PTGER4,LOXL3
0.0059091	12	GO:1902106	GO:BP	negative regulation of leukocyte differentiation	LRRC17,SOCS5,LOXL3
0.0059091	12	GO:0002293	GO:BP	alpha-beta T cell differentiation involved in immune response	SOCS5,PTGER4,LOXL3
0.0059091	12	GO:0042093	GO:BP	T-helper cell differentiation	SOCS5,PTGER4,LOXL3
0.0059091	12	GO:0002294	GO:BP	CD4-positive, alpha-beta T cell differentiation involved in immune response	SOCS5,PTGER4,LOXL3
0.0059091	393	GO:0051674	GO:BP	localization of cell	SIX1,DDR2,EMILIN1,ITGBL1,SFRP2,COL1A2,SEMA7A,PTN,FOXC1,PTGER4,COL1A1,STC1,NTN4,SOX9
0.0059091	393	GO:0048870	GO:BP	cell motility	SIX1,DDR2,EMILIN1,ITGBL1,SFRP2,COL1A2,SEMA7A,PTN,FOXC1,PTGER4,COL1A1,STC1,NTN4,SOX9
0.0059091	394	GO:0048468	GO:BP	cell development	COL6A3,SIX1,COL6A2,COL6A1,SEMA7A,SIX4,PTN,FOXC1,FZD1,STC1,NTN4,GBP1,SOX9,LAMA1
0.00592985	50	GO:0048880	GO:BP	sensory system development	TBX2,MAB21L2,FOXC1,SOX9,LAMA1
0.00592985	50	GO:0043009	GO:BP	chordate embryonic development	SIX1,SIX4,COL1A1,SOX9,PCSK5
0.00629075	3	GO:0010454	GO:BP	negative regulation of cell fate commitment	LOXL3,FZD7
0.00629075	3	GO:0007530	GO:BP	sex determination	SIX4,SOX9
0.00629075	3	GO:0060231	GO:BP	mesenchymal to epithelial transition	LIF,FZD7
0.00629075	3	GO:0072172	GO:BP	mesonephric tubule formation	SIX1,SIX4
0.00629075	51	GO:0060562	GO:BP	epithelial tube morphogenesis	SIX1,TBX2,SFRP2,SIX4,SOX9
0.00629075	3	GO:0001502	GO:BP	cartilage condensation	MGP,SOX9
0.00629075	1399	GO:0023052	GO:BP	signaling	DDR2,EMILIN1,ITGBL1,SFRP2,PTGIS,SRGN,COL1A2,ZNF106,MSX1,SEMA7A,ARHGAP23,TRIB2,LIF,F2RL2,PTN,SOCS5,FOXC1,PTGER4,COL1A1,TRHDE,ITGA10,FZD1,GBP1,COLEC12,SOX9,DHRS3,LOXL3,ITPR1,LAMA1,PCSK5,FZD7
0.00629075	3	GO:0031128	GO:BP	developmental induction	SIX1,SOX9
0.00629075	29	GO:0090596	GO:BP	sensory organ morphogenesis	SIX1,TBX2,SIX4,SOX9
0.00629075	3	GO:0098743	GO:BP	cell aggregation	MGP,SOX9
0.00629075	3	GO:0072077	GO:BP	renal vesicle morphogenesis	LIF,SOX9
0.00639288	1401	GO:0007154	GO:BP	cell communication	DDR2,EMILIN1,ITGBL1,SFRP2,PTGIS,SRGN,COL1A2,ZNF106,MSX1,SEMA7A,ARHGAP23,TRIB2,LIF,F2RL2,PTN,SOCS5,FOXC1,PTGER4,COL1A1,TRHDE,ITGA10,FZD1,GBP1,COLEC12,SOX9,DHRS3,LOXL3,ITPR1,LAMA1,PCSK5,FZD7
0.00671613	183	GO:0035239	GO:BP	tube morphogenesis	SIX1,TBX2,EMILIN1,SFRP2,PTGIS,SIX4,FOXC1,SOX9,LAMA1
0.00676474	13	GO:0043367	GO:BP	CD4-positive, alpha-beta T cell differentiation	SOCS5,PTGER4,LOXL3
0.00676474	13	GO:0030500	GO:BP	regulation of bone mineralization	DDR2,SRGN,PTN
0.00676474	13	GO:0002286	GO:BP	T cell activation involved in immune response	SOCS5,PTGER4,LOXL3
0.00698073	53	GO:0009792	GO:BP	embryo development ending in birth or egg hatching	SIX1,SIX4,COL1A1,SOX9,PCSK5
0.00768694	114	GO:0007507	GO:BP	heart development	TBX2,EMILIN1,SFRP2,FOXC1,SOX9,PCSK5,FZD7
0.00822495	14	GO:0048565	GO:BP	digestive tract development	TBX2,CLMP,PCSK5
0.00822495	14	GO:0048706	GO:BP	embryonic skeletal system development	SIX1,COL1A1,PCSK5
0.00822495	14	GO:0050710	GO:BP	negative regulation of cytokine secretion	SRGN,PTGER4,GBP1
0.00822495	14	GO:0055123	GO:BP	digestive system development	TBX2,CLMP,PCSK5
0.00965626	194	GO:0048534	GO:BP	hematopoietic or lymphoid organ development	SIX1,SFRP2,LIF,LRRC17,PTN,SOCS5,FOXC1,PTGER4,LOXL3
0.00994871	15	GO:0035710	GO:BP	CD4-positive, alpha-beta T cell activation	SOCS5,PTGER4,LOXL3
0.00994871	195	GO:0050776	GO:BP	regulation of immune response	COL1A2,SEMA7A,CFH,C7,SOCS5,COL1A1,GBP1,COLEC12,LOXL3
0.00994871	15	GO:0046632	GO:BP	alpha-beta T cell differentiation	SOCS5,PTGER4,LOXL3
0.0102854	238	GO:0048646	GO:BP	anatomical structure formation involved in morphogenesis	SIX1,TBX2,EMILIN1,SFRP2,PTGIS,COL6A1,SIX4,FOXC1,SOX9,FZD7
0.0104133	34	GO:0009612	GO:BP	response to mechanical stimulus	PTN,PTGER4,COL1A1,SOX9
0.0106447	531	GO:0048584	GO:BP	positive regulation of response to stimulus	SFRP2,PTGIS,MSX1,SEMA7A,CFH,LIF,C7,F2RL2,PTN,SOCS5,PTGER4,COL1A1,GBP1,SOX9,LOXL3,FZD7
0.0106447	4	GO:0048635	GO:BP	negative regulation of muscle organ development	SIX4,FZD7
0.0106447	4	GO:0072087	GO:BP	renal vesicle development	LIF,SOX9
0.0106447	4	GO:1901862	GO:BP	negative regulation of muscle tissue development	SIX4,FZD7
0.0106447	59	GO:0007517	GO:BP	muscle organ development	COL6A3,SIX1,TBX2,SIX4,FZD7
0.0106447	4	GO:0072075	GO:BP	metanephric mesenchyme development	SIX1,SIX4
0.0106447	4	GO:0072074	GO:BP	kidney mesenchyme development	SIX1,SIX4
0.0106447	4	GO:0072497	GO:BP	mesenchymal stem cell differentiation	FZD1,SOX9
0.0106447	4	GO:0010453	GO:BP	regulation of cell fate commitment	LOXL3,FZD7
0.0106447	4	GO:0045843	GO:BP	negative regulation of striated muscle tissue development	SIX4,FZD7
0.0111577	16	GO:0035108	GO:BP	limb morphogenesis	TBX2,MSX1,PCSK5
0.0111577	700	GO:0007166	GO:BP	cell surface receptor signaling pathway	DDR2,EMILIN1,ITGBL1,SFRP2,COL1A2,ZNF106,SEMA7A,LIF,PTN,SOCS5,FOXC1,COL1A1,ITGA10,FZD1,GBP1,SOX9,LOXL3,LAMA1,FZD7
0.0111577	16	GO:0035107	GO:BP	appendage morphogenesis	TBX2,MSX1,PCSK5
0.0115199	61	GO:0070371	GO:BP	ERK1 and ERK2 cascade	EMILIN1,SEMA7A,PTGER4,GBP1,SOX9
0.0115199	162	GO:0001568	GO:BP	blood vessel development	TBX2,EMILIN1,SFRP2,PTGIS,COL1A2,FOXC1,COL1A1,LAMA1
0.0128085	93	GO:0023061	GO:BP	signal release	SRGN,LIF,PTGER4,GBP1,ITPR1,PCSK5
0.01298	1011	GO:0048583	GO:BP	regulation of response to stimulus	CHCHD2,EMILIN1,SFRP2,PTGIS,COL1A2,MSX1,SEMA7A,ARHGAP23,TRIB2,CFH,LIF,C7,F2RL2,PTN,SOCS5,PTGER4,COL1A1,GBP1,COLEC12,SOX9,DHRS3,LOXL3,ITPR1,FZD7
0.01298	37	GO:0030278	GO:BP	regulation of ossification	DDR2,SRGN,PTN,SOX9
0.01298	17	GO:0030282	GO:BP	bone mineralization	DDR2,SRGN,PTN
0.01298	17	GO:0046631	GO:BP	alpha-beta T cell activation	SOCS5,PTGER4,LOXL3
0.0135616	167	GO:0001944	GO:BP	vasculature development	TBX2,EMILIN1,SFRP2,PTGIS,COL1A2,FOXC1,COL1A1,LAMA1
0.0136778	208	GO:0002520	GO:BP	immune system development	SIX1,SFRP2,LIF,LRRC17,PTN,SOCS5,FOXC1,PTGER4,LOXL3
0.0139514	168	GO:0072358	GO:BP	cardiovascular system development	TBX2,EMILIN1,SFRP2,PTGIS,COL1A2,FOXC1,COL1A1,LAMA1
0.0140072	38	GO:1903531	GO:BP	negative regulation of secretion by cell	SRGN,LIF,PTGER4,GBP1
0.0148463	18	GO:0016202	GO:BP	regulation of striated muscle tissue development	TBX2,SIX4,FZD7
0.0148463	18	GO:1901861	GO:BP	regulation of muscle tissue development	TBX2,SIX4,FZD7
0.0148463	18	GO:0048634	GO:BP	regulation of muscle organ development	TBX2,SIX4,FZD7
0.0154015	66	GO:0050678	GO:BP	regulation of epithelial cell proliferation	SFRP2,SIX4,PTN,SOX9,FZD7
0.0157128	5	GO:0003338	GO:BP	metanephros morphogenesis	LIF,SOX9
0.0157128	5	GO:1905276	GO:BP	regulation of epithelial tube formation	SIX1,SIX4
0.0157128	5	GO:0072273	GO:BP	metanephric nephron morphogenesis	LIF,SOX9
0.0157128	5	GO:0042472	GO:BP	inner ear morphogenesis	SIX1,SOX9
0.0161119	40	GO:1902105	GO:BP	regulation of leukocyte differentiation	LIF,LRRC17,SOCS5,LOXL3
0.0161119	99	GO:0031589	GO:BP	cell-substrate adhesion	EMILIN1,ITGBL1,ITGA10,NTN4,GBP1,FZD7
0.0161119	40	GO:0051048	GO:BP	negative regulation of secretion	SRGN,LIF,PTGER4,GBP1
0.0161675	259	GO:0000902	GO:BP	cell morphogenesis	COL6A3,COL6A2,COL6A1,MSX1,SEMA7A,PTN,STC1,NTN4,GBP1,LAMA1
0.0175127	41	GO:0007389	GO:BP	pattern specification process	SIX1,TBX2,STC1,PCSK5
0.017909	69	GO:0002697	GO:BP	regulation of immune effector process	SEMA7A,CFH,C7,SOCS5,LOXL3
0.0193658	103	GO:0030855	GO:BP	epithelial cell differentiation	SIX1,LIF,FOXC1,STC1,SOX9,FZD7
0.0216387	6	GO:0045623	GO:BP	negative regulation of T-helper cell differentiation	SOCS5,LOXL3
0.0216387	524	GO:0006928	GO:BP	movement of cell or subcellular component	SIX1,DDR2,EMILIN1,ITGBL1,SFRP2,COL1A2,SEMA7A,PTN,FOXC1,PTGER4,COL1A1,STC1,NTN4,SOX9,LAMA1
0.0216387	6	GO:0072170	GO:BP	metanephric tubule development	LIF,SOX9
0.0216387	21	GO:0072175	GO:BP	epithelial tube formation	SIX1,SIX4,SOX9
0.0216387	6	GO:0072207	GO:BP	metanephric epithelium development	LIF,SOX9
0.0216387	21	GO:0001838	GO:BP	embryonic epithelial tube formation	SIX1,SIX4,SOX9
0.0216387	6	GO:0033630	GO:BP	positive regulation of cell adhesion mediated by integrin	SFRP2,LIF
0.0216387	6	GO:0072234	GO:BP	metanephric nephron tubule development	LIF,SOX9
0.0216387	6	GO:0072243	GO:BP	metanephric nephron epithelium development	LIF,SOX9
0.0216387	6	GO:0038063	GO:BP	collagen-activated tyrosine kinase receptor signaling pathway	DDR2,COL1A1
0.0229165	696	GO:0002376	GO:BP	immune system process	SIX1,EMILIN1,SFRP2,COL1A2,SEMA7A,CFH,LIF,LRRC17,C7,PTN,SOCS5,FOXC1,PTGER4,COL1A1,GBP1,COLEC12,SOX9,LOXL3
0.0231356	45	GO:0001818	GO:BP	negative regulation of cytokine production	SRGN,TRIB2,PTGER4,GBP1
0.0231356	45	GO:0030168	GO:BP	platelet activation	COL1A2,F2RL2,COL1A1,ITPR1
0.0239019	22	GO:0016331	GO:BP	morphogenesis of embryonic epithelium	SIX1,SIX4,SOX9
0.0240853	75	GO:0050673	GO:BP	epithelial cell proliferation	SFRP2,SIX4,PTN,SOX9,FZD7
0.024275	425	GO:0007399	GO:BP	nervous system development	SIX1,TBX2,MAB21L2,SEMA7A,SIX4,PTN,FOXC1,FZD1,NTN4,SOX9,LOXL3,LAMA1,FZD7
0.0260835	23	GO:0030856	GO:BP	regulation of epithelial cell differentiation	LIF,FOXC1,SOX9
0.0260835	23	GO:0048736	GO:BP	appendage development	TBX2,MSX1,PCSK5
0.0260835	47	GO:0060560	GO:BP	developmental growth involved in morphogenesis	SIX1,SEMA7A,SIX4,SOX9
0.0260835	47	GO:0048568	GO:BP	embryonic organ development	SIX1,TBX2,SOX9,PCSK5
0.0260835	47	GO:0001649	GO:BP	osteoblast differentiation	DDR2,COL6A1,SEMA7A,FZD1
0.0260835	23	GO:0045598	GO:BP	regulation of fat cell differentiation	SIX1,SFRP2,TRIB2
0.0260835	23	GO:0060173	GO:BP	limb development	TBX2,MSX1,PCSK5
0.0260835	77	GO:0002521	GO:BP	leukocyte differentiation	LIF,LRRC17,SOCS5,PTGER4,LOXL3
0.0268407	7	GO:0042733	GO:BP	embryonic digit morphogenesis	TBX2,MSX1
0.0268407	7	GO:0043371	GO:BP	negative regulation of CD4-positive, alpha-beta T cell differentiation	SOCS5,LOXL3
0.0268407	192	GO:0030097	GO:BP	hemopoiesis	SFRP2,LIF,LRRC17,PTN,SOCS5,FOXC1,PTGER4,LOXL3
0.0268407	7	GO:0042471	GO:BP	ear morphogenesis	SIX1,SOX9
0.0268407	7	GO:0045622	GO:BP	regulation of T-helper cell differentiation	SOCS5,LOXL3
0.0268407	7	GO:0046636	GO:BP	negative regulation of alpha-beta T cell activation	SOCS5,LOXL3
0.0268407	7	GO:0046639	GO:BP	negative regulation of alpha-beta T cell differentiation	SOCS5,LOXL3
0.0268407	7	GO:1903055	GO:BP	positive regulation of extracellular matrix organization	DDR2,EMILIN1
0.0268407	7	GO:0038065	GO:BP	collagen-activated signaling pathway	DDR2,COL1A1
0.0268407	7	GO:2000515	GO:BP	negative regulation of CD4-positive, alpha-beta T cell activation	SOCS5,LOXL3
0.0268407	7	GO:0042475	GO:BP	odontogenesis of dentin-containing tooth	MSX1,FOXC1
0.0268407	7	GO:0045581	GO:BP	negative regulation of T cell differentiation	SOCS5,LOXL3
0.027998	24	GO:0010717	GO:BP	regulation of epithelial to mesenchymal transition	SFRP2,FOXC1,COL1A1
0.0286384	115	GO:0061061	GO:BP	muscle structure development	COL6A3,SIX1,TBX2,SIX4,SOX9,FZD7
0.030426	81	GO:0040013	GO:BP	negative regulation of locomotion	EMILIN1,SFRP2,SEMA7A,PTGER4,STC1
0.030426	50	GO:0048638	GO:BP	regulation of developmental growth	SIX1,TBX2,SEMA7A,SIX4
0.0310251	25	GO:0035148	GO:BP	tube formation	SIX1,SIX4,SOX9
0.0313721	244	GO:0003008	GO:BP	system process	TBX2,COL1A2,PTN,COL1A1,STC1,SOX9,DHRS3,ITPR1,PCSK5
0.0333164	83	GO:0051271	GO:BP	negative regulation of cellular component movement	EMILIN1,SFRP2,SEMA7A,PTGER4,STC1
0.033344	851	GO:0010646	GO:BP	regulation of cell communication	EMILIN1,SFRP2,PTGIS,SRGN,MSX1,SEMA7A,ARHGAP23,TRIB2,LIF,F2RL2,PTN,SOCS5,PTGER4,COL1A1,GBP1,SOX9,DHRS3,LOXL3,ITPR1,FZD7
0.033344	247	GO:0030334	GO:BP	regulation of cell migration	DDR2,EMILIN1,SFRP2,SEMA7A,PTN,PTGER4,COL1A1,STC1,SOX9
0.033344	8	GO:0030449	GO:BP	regulation of complement activation	CFH,C7
0.033344	8	GO:0002920	GO:BP	regulation of humoral immune response	CFH,C7
0.033344	8	GO:0070168	GO:BP	negative regulation of biomineral tissue development	SRGN,SOX9
0.033344	26	GO:0002285	GO:BP	lymphocyte activation involved in immune response	SOCS5,PTGER4,LOXL3
0.033344	26	GO:0033627	GO:BP	cell adhesion mediated by integrin	ITGBL1,SFRP2,LIF
0.033344	8	GO:0045620	GO:BP	negative regulation of lymphocyte differentiation	SOCS5,LOXL3
0.033344	8	GO:0110150	GO:BP	negative regulation of biomineralization	SRGN,SOX9
0.0337549	84	GO:0006954	GO:BP	inflammatory response	PTGIS,SEMA7A,PTN,PTGER4,LOXL3
0.0368439	27	GO:0050709	GO:BP	negative regulation of protein secretion	SRGN,PTGER4,GBP1
0.0386885	302	GO:0007167	GO:BP	enzyme linked receptor protein signaling pathway	DDR2,EMILIN1,COL1A2,ZNF106,LIF,PTN,SOCS5,FOXC1,COL1A1,SOX9
0.0386885	208	GO:0002684	GO:BP	positive regulation of immune system process	SEMA7A,CFH,LIF,C7,PTN,SOCS5,FOXC1,GBP1
0.0396665	9	GO:0043370	GO:BP	regulation of CD4-positive, alpha-beta T cell differentiation	SOCS5,LOXL3
0.0396665	28	GO:0050866	GO:BP	negative regulation of cell activation	EMILIN1,SOCS5,LOXL3
0.0396665	257	GO:2000145	GO:BP	regulation of cell motility	DDR2,EMILIN1,SFRP2,SEMA7A,PTN,PTGER4,COL1A1,STC1,SOX9
0.0396665	9	GO:0046661	GO:BP	male sex differentiation	SIX4,SOX9
0.0396665	9	GO:0048839	GO:BP	inner ear development	SIX1,SOX9
0.0396665	9	GO:0003203	GO:BP	endocardial cushion morphogenesis	TBX2,SOX9
0.0396665	9	GO:0072210	GO:BP	metanephric nephron development	LIF,SOX9
0.0396665	9	GO:0008584	GO:BP	male gonad development	SIX4,SOX9
0.0396665	866	GO:0023051	GO:BP	regulation of signaling	EMILIN1,SFRP2,PTGIS,SRGN,MSX1,SEMA7A,ARHGAP23,TRIB2,LIF,F2RL2,PTN,SOCS5,PTGER4,COL1A1,GBP1,SOX9,DHRS3,LOXL3,ITPR1,FZD7
0.0396665	9	GO:0022612	GO:BP	gland morphogenesis	PTN,SOX9
0.0396665	88	GO:0050900	GO:BP	leukocyte migration	EMILIN1,COL1A2,PTN,PTGER4,COL1A1
0.0396665	9	GO:0046546	GO:BP	development of primary male sexual characteristics	SIX4,SOX9
0.0396665	9	GO:0006956	GO:BP	complement activation	CFH,C7
0.0396665	28	GO:0002792	GO:BP	negative regulation of peptide secretion	SRGN,PTGER4,GBP1
0.0396665	28	GO:0048732	GO:BP	gland development	SIX1,PTN,SOX9
0.0420551	29	GO:0061458	GO:BP	reproductive system development	SIX4,PTN,SOX9
0.0420551	359	GO:0008283	GO:BP	cell population proliferation	SIX1,TBX2,DDR2,SFRP2,SIX4,LIF,PTN,FOXC1,STC1,SOX9,FZD7
0.0420551	29	GO:0048608	GO:BP	reproductive structure development	SIX4,PTN,SOX9
0.0437939	129	GO:1903706	GO:BP	regulation of hemopoiesis	LIF,LRRC17,PTN,SOCS5,FOXC1,LOXL3
0.0441404	1685	GO:0051716	GO:BP	cellular response to stimulus	CHCHD2,TBX2,DDR2,EMILIN1,ITGBL1,SFRP2,PTGIS,SRGN,COL1A2,ZNF106,MSX1,SEMA7A,ARHGAP23,TRIB2,LIF,F2RL2,PTN,SOCS5,FOXC1,PTGER4,COL1A1,TRHDE,ITGA10,FZD1,GBP1,COLEC12,SOX9,DHRS3,LOXL3,ITPR1,LAMA1,FZD7
0.0450871	58	GO:0014706	GO:BP	striated muscle tissue development	SIX1,TBX2,SIX4,FZD7
0.0450871	363	GO:0045893	GO:BP	positive regulation of transcription, DNA-templated	SIX1,CHCHD2,TBX2,SFRP2,SIX4,LIF,FOXC1,COL1A1,FZD1,SOX9,FZD7
0.0456591	364	GO:1903508	GO:BP	positive regulation of nucleic acid-templated transcription	SIX1,CHCHD2,TBX2,SFRP2,SIX4,LIF,FOXC1,COL1A1,FZD1,SOX9,FZD7
0.0456591	364	GO:1902680	GO:BP	positive regulation of RNA biosynthetic process	SIX1,CHCHD2,TBX2,SFRP2,SIX4,LIF,FOXC1,COL1A1,FZD1,SOX9,FZD7
0.0465447	10	GO:2000514	GO:BP	regulation of CD4-positive, alpha-beta T cell activation	SOCS5,LOXL3
0.0465447	10	GO:0040019	GO:BP	positive regulation of embryonic development	SIX1,SIX4
0.0465447	265	GO:0040012	GO:BP	regulation of locomotion	DDR2,EMILIN1,SFRP2,SEMA7A,PTN,PTGER4,COL1A1,STC1,SOX9
0.0465447	59	GO:0007162	GO:BP	negative regulation of cell adhesion	SOCS5,GBP1,LOXL3,FZD7
0.0465447	59	GO:0010721	GO:BP	negative regulation of cell development	SEMA7A,PTN,GBP1,SOX9
0.0465447	10	GO:0071300	GO:BP	cellular response to retinoic acid	SOX9,FZD7
0.0465447	10	GO:0002686	GO:BP	negative regulation of leukocyte migration	EMILIN1,PTGER4
0.0480756	31	GO:0050707	GO:BP	regulation of cytokine secretion	SRGN,PTGER4,GBP1
0.0480756	31	GO:1903708	GO:BP	positive regulation of hemopoiesis	LIF,SOCS5,FOXC1
0.0480756	31	GO:0048562	GO:BP	embryonic organ morphogenesis	SIX1,TBX2,SOX9
0.049679	95	GO:0008015	GO:BP	blood circulation	TBX2,COL1A2,STC1,ITPR1,PCSK5
