# Supplementary material for: Modeling Transposition of the Great Arteries with Patient-Specific Induced Pluripotent Stem Cells
Source: Int J Mol Sci. 2021 Dec 9;22(24):13270. doi: 10.3390/ijms222413270 (PMC8705900; doi:10.3390/ijms222413270)
Supplement: Supplementary file 1 [file ijms-22-13270-s001.zip › Supplementary_Table S4.xlsx]

## Sheet: gprofiler_downregulated_genes
p_value	term_size	term_id	source	term_name	intersection
5.43939e-15	1325	GO:0032501	GO:BP	multicellular organismal process	RPS4Y1,PECAM1,CDH5,MMRN2,STAB1,DLL4,MMRN1,ADGRG6,RASIP1,IL33,HAPLN1,PCDH12,SOX17,ALPK3,BMP6,FLT1,ECSCR,GJA5,CARD11,SCG2,USP9Y,DDX3Y,KRT8,RAC2,KRT7,CRHBP,PCDH1,TIE1,ROBO4,F11R,EFEMP1,FRY,TRPV2,DKK1,ESM1,KRT19,CD34,VWF,KIF26A,SEMA3G,LUM,KDR,SORL1,TNFRSF1B,SULF2,COL4A1,DPP4,FLRT2,EGFL7,THBD,BAMBI,ADAMTS9,ANKRD1,DPYSL3,KIAA1324L,CTSZ,DOCK6,DSG2,JAG2,HSPG2,COL4A2,HAS2,ADAM23,EDN1,SCARF1,MYOZ2,FLT4,TBX…
5.43939e-15	247	GO:0072359	GO:BP	circulatory system development	PECAM1,CDH5,MMRN2,STAB1,DLL4,ADGRG6,RASIP1,SOX17,ALPK3,FLT1,ECSCR,GJA5,SCG2,TIE1,ROBO4,DKK1,ESM1,CD34,KDR,TNFRSF1B,COL4A1,FLRT2,EGFL7,ADAMTS9,ANKRD1,DSG2,HSPG2,COL4A2,HAS2,EDN1,FLT4,TBX20,PDLIM1,NPR1,JCAD,BMP10,VASH1,NPPB
3.94043e-12	972	GO:0007275	GO:BP	multicellular organism development	RPS4Y1,PECAM1,CDH5,MMRN2,STAB1,DLL4,ADGRG6,RASIP1,HAPLN1,PCDH12,SOX17,ALPK3,BMP6,FLT1,ECSCR,GJA5,SCG2,KRT8,RAC2,KRT7,PCDH1,TIE1,ROBO4,F11R,EFEMP1,FRY,DKK1,ESM1,KRT19,CD34,KIF26A,SEMA3G,KDR,SORL1,TNFRSF1B,SULF2,COL4A1,FLRT2,EGFL7,BAMBI,ADAMTS9,ANKRD1,DPYSL3,KIAA1324L,DSG2,JAG2,HSPG2,COL4A2,HAS2,ADAM23,EDN1,SCARF1,MYOZ2,FLT4,TBX20,ARHGDIB,PDLIM1,SEMA6B,NPR1,UNC5B,JCAD,SHROOM4,MMP15,LAMA5,C3,ENC1,BM…
6.28038e-12	162	GO:0001568	GO:BP	blood vessel development	PECAM1,CDH5,MMRN2,STAB1,DLL4,RASIP1,SOX17,FLT1,ECSCR,GJA5,SCG2,TIE1,ROBO4,ESM1,CD34,KDR,COL4A1,EGFL7,ADAMTS9,HSPG2,COL4A2,HAS2,FLT4,TBX20,NPR1,JCAD,VASH1,NPPB
7.66621e-12	167	GO:0001944	GO:BP	vasculature development	PECAM1,CDH5,MMRN2,STAB1,DLL4,RASIP1,SOX17,FLT1,ECSCR,GJA5,SCG2,TIE1,ROBO4,ESM1,CD34,KDR,COL4A1,EGFL7,ADAMTS9,HSPG2,COL4A2,HAS2,FLT4,TBX20,NPR1,JCAD,VASH1,NPPB
7.66621e-12	238	GO:0048646	GO:BP	anatomical structure formation involved in morphogenesis	CDH5,MMRN2,STAB1,DLL4,ADGRG6,RASIP1,SOX17,FLT1,ECSCR,GJA5,SCG2,TIE1,ROBO4,DKK1,ESM1,KRT19,CD34,KDR,COL4A1,ADAMTS9,ANKRD1,HSPG2,COL4A2,EDN1,MYOZ2,FLT4,TBX20,NPR1,JCAD,MMP15,BMP10,VASH1,NPPB
7.66621e-12	904	GO:0048731	GO:BP	system development	PECAM1,CDH5,MMRN2,STAB1,DLL4,ADGRG6,RASIP1,HAPLN1,PCDH12,SOX17,ALPK3,BMP6,FLT1,ECSCR,GJA5,SCG2,KRT8,RAC2,KRT7,PCDH1,TIE1,ROBO4,EFEMP1,FRY,DKK1,ESM1,KRT19,CD34,KIF26A,SEMA3G,KDR,SORL1,TNFRSF1B,SULF2,COL4A1,FLRT2,EGFL7,BAMBI,ADAMTS9,ANKRD1,DPYSL3,KIAA1324L,DSG2,JAG2,HSPG2,COL4A2,HAS2,ADAM23,EDN1,SCARF1,MYOZ2,FLT4,TBX20,PDLIM1,SEMA6B,NPR1,UNC5B,JCAD,SHROOM4,LAMA5,C3,ENC1,BMP10,VASH1,FZD6,NPPB
7.66621e-12	152	GO:0048514	GO:BP	blood vessel morphogenesis	CDH5,MMRN2,STAB1,DLL4,RASIP1,SOX17,FLT1,ECSCR,GJA5,SCG2,TIE1,ROBO4,ESM1,CD34,KDR,COL4A1,EGFL7,ADAMTS9,HSPG2,COL4A2,HAS2,FLT4,TBX20,NPR1,JCAD,VASH1,NPPB
7.66621e-12	168	GO:0072358	GO:BP	cardiovascular system development	PECAM1,CDH5,MMRN2,STAB1,DLL4,RASIP1,SOX17,FLT1,ECSCR,GJA5,SCG2,TIE1,ROBO4,ESM1,CD34,KDR,COL4A1,EGFL7,ADAMTS9,HSPG2,COL4A2,HAS2,FLT4,TBX20,NPR1,JCAD,VASH1,NPPB
8.10884e-11	132	GO:0001525	GO:BP	angiogenesis	CDH5,MMRN2,STAB1,DLL4,RASIP1,SOX17,FLT1,ECSCR,GJA5,SCG2,TIE1,ROBO4,ESM1,CD34,KDR,COL4A1,ADAMTS9,HSPG2,COL4A2,FLT4,NPR1,JCAD,VASH1,NPPB
2.8623e-10	1106	GO:0048856	GO:BP	anatomical structure development	RPS4Y1,PECAM1,CDH5,MMRN2,STAB1,DLL4,ADGRG6,RASIP1,HAPLN1,PCDH12,SOX17,ALPK3,BMP6,FLT1,ECSCR,GJA5,SCG2,KRT8,RAC2,KRT7,PCDH1,TIE1,ROBO4,F11R,EFEMP1,FRY,DKK1,ESM1,KRT19,CD34,KIF26A,SEMA3G,KDR,SORL1,TNFRSF1B,SULF2,COL4A1,FLRT2,EGFL7,BAMBI,ADAMTS9,ANKRD1,DPYSL3,KIAA1324L,DSG2,JAG2,HSPG2,COL4A2,HAS2,ADAM23,EDN1,SCARF1,MYOZ2,FLT4,TBX20,ARHGDIB,PDLIM1,SEMA6B,NPR1,UNC5B,JCAD,SHROOM4,MMP15,LAMA5,C3,ENC1,BM…
3.65018e-10	183	GO:0035239	GO:BP	tube morphogenesis	CDH5,MMRN2,STAB1,DLL4,RASIP1,SOX17,FLT1,ECSCR,GJA5,SCG2,TIE1,ROBO4,ESM1,CD34,KDR,COL4A1,EGFL7,ADAMTS9,HSPG2,COL4A2,HAS2,FLT4,TBX20,NPR1,JCAD,VASH1,NPPB
4.02735e-10	1226	GO:0032502	GO:BP	developmental process	RPS4Y1,PECAM1,CDH5,MMRN2,STAB1,DLL4,ADGRG6,RASIP1,HAPLN1,PCDH12,BCL6B,SOX17,ALPK3,BMP6,FLT1,ECSCR,GJA5,PLVAP,SCG2,USP9Y,DDX3Y,KRT8,RAC2,KRT7,PCDH1,TIE1,ROBO4,F11R,EFEMP1,FRY,DKK1,ESM1,KRT19,CD34,KIF26A,SEMA3G,KDR,SORL1,TNFRSF1B,SULF2,COL4A1,FLRT2,EGFL7,BAMBI,ADAMTS9,ANKRD1,DPYSL3,KIAA1324L,DSG2,JAG2,HSPG2,COL4A2,HAS2,ADAM23,EDN1,SCARF1,MYOZ2,FLT4,TBX20,ARHGDIB,PDLIM1,SEMA6B,NPR1,UNC5B,JCAD,SHROOM…
8.71599e-10	375	GO:0009888	GO:BP	tissue development	PECAM1,CDH5,DLL4,RASIP1,SOX17,ALPK3,BMP6,KRT8,KRT7,TIE1,ROBO4,F11R,EFEMP1,DKK1,KRT19,CD34,SEMA3G,KDR,SORL1,SULF2,COL4A1,BAMBI,ADAMTS9,ANKRD1,KIAA1324L,DSG2,JAG2,HSPG2,COL4A2,HAS2,EDN1,MYOZ2,TBX20,SEMA6B,MMP15,LAMA5,BMP10,FZD6
1.07528e-09	193	GO:0035295	GO:BP	tube development	CDH5,MMRN2,STAB1,DLL4,RASIP1,SOX17,FLT1,ECSCR,GJA5,SCG2,TIE1,ROBO4,ESM1,CD34,KDR,COL4A1,EGFL7,ADAMTS9,HSPG2,COL4A2,HAS2,FLT4,TBX20,NPR1,JCAD,VASH1,NPPB
6.06234e-09	587	GO:0009653	GO:BP	anatomical structure morphogenesis	CDH5,MMRN2,STAB1,DLL4,ADGRG6,RASIP1,SOX17,FLT1,ECSCR,GJA5,SCG2,RAC2,TIE1,ROBO4,F11R,EFEMP1,FRY,DKK1,ESM1,KRT19,CD34,SEMA3G,KDR,TNFRSF1B,COL4A1,FLRT2,EGFL7,BAMBI,ADAMTS9,ANKRD1,HSPG2,COL4A2,HAS2,EDN1,MYOZ2,FLT4,TBX20,SEMA6B,NPR1,UNC5B,JCAD,MMP15,LAMA5,BMP10,VASH1,FZD6,NPPB
5.23671e-07	692	GO:0051239	GO:BP	regulation of multicellular organismal process	CDH5,MMRN2,STAB1,DLL4,IL33,SOX17,BMP6,FLT1,ECSCR,GJA5,CARD11,CRHBP,TIE1,F11R,EFEMP1,TRPV2,DKK1,CD34,SEMA3G,KDR,SORL1,TNFRSF1B,SULF2,FLRT2,THBD,BAMBI,ADAMTS9,DPYSL3,KIAA1324L,DSG2,HSPG2,COL4A2,EDN1,SCARF1,FLT4,TBX20,ARHGDIB,SEMA6B,NPR1,JCAD,C3,BMP10,RGS2,VASH1,EPAS1,PLCL1,FZD6,NPPB
7.76364e-07	90	GO:0045765	GO:BP	regulation of angiogenesis	CDH5,MMRN2,STAB1,DLL4,FLT1,ECSCR,TIE1,CD34,KDR,ADAMTS9,HSPG2,COL4A2,NPR1,JCAD,VASH1,NPPB
1.66483e-06	95	GO:1901342	GO:BP	regulation of vasculature development	CDH5,MMRN2,STAB1,DLL4,FLT1,ECSCR,TIE1,CD34,KDR,ADAMTS9,HSPG2,COL4A2,NPR1,JCAD,VASH1,NPPB
2.63626e-06	371	GO:0016477	GO:BP	cell migration	PECAM1,CLEC14A,CDH5,MMRN2,DLL4,FLT1,PLVAP,SCG2,USP9Y,RAC2,ROBO4,F11R,CD34,SEMA3G,KDR,SORL1,DPP4,THBD,BAMBI,ADAMTS9,DPYSL3,HAS2,EDN1,FLT4,ARHGDIB,PDLIM1,SEMA6B,PIK3C2B,JCAD,LAMA5,BMP10,VASH1
4.88303e-06	117	GO:0043062	GO:BP	extracellular structure organization	PECAM1,HAPLN1,F11R,VWF,LUM,KDR,TNFRSF1B,SULF2,COL4A1,DPP4,FLRT2,ADAMTS9,HSPG2,COL4A2,HAS2,MMP15,LAMA5
4.88303e-06	117	GO:0030198	GO:BP	extracellular matrix organization	PECAM1,HAPLN1,F11R,VWF,LUM,KDR,TNFRSF1B,SULF2,COL4A1,DPP4,FLRT2,ADAMTS9,HSPG2,COL4A2,HAS2,MMP15,LAMA5
6.77693e-06	430	GO:0040011	GO:BP	locomotion	PECAM1,CLEC14A,CDH5,MMRN2,DLL4,FLT1,PLVAP,SCG2,USP9Y,RAC2,ROBO4,F11R,CD34,SEMA3G,KDR,SORL1,DPP4,THBD,BAMBI,ADAMTS9,DPYSL3,RALA,HAS2,EDN1,FLT4,ARHGDIB,PDLIM1,SEMA6B,UNC5B,PIK3C2B,JCAD,LAMA5,BMP10,VASH1
7.99604e-06	254	GO:0051241	GO:BP	negative regulation of multicellular organismal process	MMRN2,STAB1,DLL4,ECSCR,CRHBP,EFEMP1,DKK1,CD34,SEMA3G,SORL1,THBD,ADAMTS9,DPYSL3,KIAA1324L,HSPG2,COL4A2,EDN1,ARHGDIB,SEMA6B,NPR1,BMP10,RGS2,VASH1,PLCL1,NPPB
8.13848e-06	393	GO:0048870	GO:BP	cell motility	PECAM1,CLEC14A,CDH5,MMRN2,DLL4,FLT1,PLVAP,SCG2,USP9Y,RAC2,ROBO4,F11R,CD34,SEMA3G,KDR,SORL1,DPP4,THBD,BAMBI,ADAMTS9,DPYSL3,HAS2,EDN1,FLT4,ARHGDIB,PDLIM1,SEMA6B,PIK3C2B,JCAD,LAMA5,BMP10,VASH1
8.13848e-06	393	GO:0051674	GO:BP	localization of cell	PECAM1,CLEC14A,CDH5,MMRN2,DLL4,FLT1,PLVAP,SCG2,USP9Y,RAC2,ROBO4,F11R,CD34,SEMA3G,KDR,SORL1,DPP4,THBD,BAMBI,ADAMTS9,DPYSL3,HAS2,EDN1,FLT4,ARHGDIB,PDLIM1,SEMA6B,PIK3C2B,JCAD,LAMA5,BMP10,VASH1
9.8314e-06	461	GO:2000026	GO:BP	regulation of multicellular organismal development	CDH5,MMRN2,STAB1,DLL4,SOX17,BMP6,FLT1,ECSCR,TIE1,F11R,EFEMP1,DKK1,CD34,SEMA3G,KDR,SORL1,TNFRSF1B,FLRT2,BAMBI,ADAMTS9,DPYSL3,KIAA1324L,HSPG2,COL4A2,EDN1,SCARF1,TBX20,ARHGDIB,SEMA6B,NPR1,JCAD,BMP10,VASH1,FZD6,NPPB
1.08904e-05	39	GO:2000181	GO:BP	negative regulation of blood vessel morphogenesis	MMRN2,STAB1,DLL4,ECSCR,ADAMTS9,HSPG2,COL4A2,NPR1,VASH1,NPPB
1.08904e-05	39	GO:0016525	GO:BP	negative regulation of angiogenesis	MMRN2,STAB1,DLL4,ECSCR,ADAMTS9,HSPG2,COL4A2,NPR1,VASH1,NPPB
1.09098e-05	299	GO:0022603	GO:BP	regulation of anatomical structure morphogenesis	CDH5,MMRN2,STAB1,DLL4,FLT1,ECSCR,RAC2,TIE1,F11R,DKK1,CD34,SEMA3G,KDR,TNFRSF1B,BAMBI,ADAMTS9,HSPG2,COL4A2,EDN1,FLT4,SEMA6B,NPR1,JCAD,BMP10,VASH1,FZD6,NPPB
1.32412e-05	40	GO:1901343	GO:BP	negative regulation of vasculature development	MMRN2,STAB1,DLL4,ECSCR,ADAMTS9,HSPG2,COL4A2,NPR1,VASH1,NPPB
1.42317e-05	114	GO:0007507	GO:BP	heart development	DLL4,ADGRG6,SOX17,ALPK3,GJA5,DKK1,TNFRSF1B,FLRT2,ADAMTS9,ANKRD1,DSG2,HAS2,EDN1,TBX20,PDLIM1,BMP10
1.59849e-05	346	GO:0051240	GO:BP	positive regulation of multicellular organismal process	CDH5,IL33,BMP6,FLT1,CARD11,TIE1,F11R,TRPV2,DKK1,CD34,KDR,SORL1,TNFRSF1B,SULF2,FLRT2,THBD,BAMBI,DPYSL3,EDN1,SCARF1,FLT4,TBX20,NPR1,JCAD,C3,BMP10,RGS2,EPAS1,NPPB
1.97056e-05	524	GO:0006928	GO:BP	movement of cell or subcellular component	PECAM1,CLEC14A,CDH5,MMRN2,DLL4,FLT1,GJA5,PLVAP,SCG2,USP9Y,RAC2,ROBO4,F11R,CD34,KIF26A,SEMA3G,KDR,SORL1,DPP4,THBD,BAMBI,ADAMTS9,DPYSL3,DSG2,HAS2,EDN1,FLT4,ARHGDIB,PDLIM1,SEMA6B,UNC5B,PIK3C2B,JCAD,LAMA5,BMP10,VASH1,MYO1D
1.97056e-05	1962	GO:0050896	GO:BP	response to stimulus	PTPRB,PECAM1,CDH5,MMRN2,STAB1,CD93,DLL4,MMRN1,ADGRG6,RASIP1,IL33,ADGRF5,BCL6B,SOX17,MAOA,BMP6,FLT1,CARD11,PLVAP,SCG2,USP9Y,RGS5,RAC2,CRHBP,TIE1,TSPAN15,SERPINB9,ROBO4,F11R,EFEMP1,TRPV2,DKK1,ESM1,HTRA3,KRT19,CD34,VWF,KIF26A,SEMA3G,MYZAP,KDR,SORL1,GNG11,TNFRSF1B,CGNL1,SULF2,ABCA3,DPP4,FLRT2,EGFL7,THBD,BAMBI,ANKRD1,DPYSL3,TNFRSF10C,KIAA1324L,TBC1D4,CTSZ,RALA,DOCK6,CPNE8,JAG2,HSPG2,COL4A2,HAS2,EDN1,S…
2.90009e-05	700	GO:0007166	GO:BP	cell surface receptor signaling pathway	CDH5,MMRN2,DLL4,ADGRG6,IL33,SOX17,MAOA,BMP6,FLT1,CARD11,PLVAP,SCG2,USP9Y,CRHBP,TIE1,TSPAN15,F11R,EFEMP1,DKK1,ESM1,HTRA3,SEMA3G,KDR,SORL1,TNFRSF1B,SULF2,FLRT2,EGFL7,BAMBI,TNFRSF10C,KIAA1324L,RALA,JAG2,COL4A2,EDN1,FLT4,SEMA6B,NPR1,UNC5B,JCAD,LAMA5,BMP10,FZD6,NPPB
4.08057e-05	244	GO:0003008	GO:BP	system process	CDH5,DLL4,BMP6,GJA5,CRHBP,F11R,EFEMP1,TRPV2,DKK1,CD34,LUM,TNFRSF1B,SULF2,CTSZ,DSG2,HAS2,EDN1,MYOZ2,NPR1,SHROOM4,BMP10,RGS2,NPPB
4.66076e-05	1399	GO:0023052	GO:BP	signaling	PECAM1,CDH5,MMRN2,STAB1,DLL4,ADGRG6,RASIP1,IL33,ADGRF5,SOX17,MAOA,BMP6,FLT1,GJA5,CARD11,PLVAP,SCG2,USP9Y,RGS5,RAC2,CRHBP,PCDH1,TIE1,TSPAN15,F11R,EFEMP1,DKK1,ESM1,HTRA3,CD34,KIF26A,SEMA3G,MYZAP,KDR,SORL1,GNG11,TNFRSF1B,CGNL1,SULF2,DPP4,FLRT2,EGFL7,BAMBI,ANKRD1,TNFRSF10C,KIAA1324L,RALA,DSG2,JAG2,COL4A2,EDN1,MYOZ2,FLT4,ARHGDIB,SEMA6B,NPR1,UNC5B,SH2D3C,PIK3C2B,JCAD,FLNB,LAMA5,C3,BMP10,RGS2,EPAS1,PLCL…
4.8174e-05	1401	GO:0007154	GO:BP	cell communication	PECAM1,CDH5,MMRN2,STAB1,DLL4,ADGRG6,RASIP1,IL33,ADGRF5,SOX17,MAOA,BMP6,FLT1,GJA5,CARD11,PLVAP,SCG2,USP9Y,RGS5,RAC2,CRHBP,PCDH1,TIE1,TSPAN15,F11R,EFEMP1,DKK1,ESM1,HTRA3,CD34,KIF26A,SEMA3G,MYZAP,KDR,SORL1,GNG11,TNFRSF1B,CGNL1,SULF2,DPP4,FLRT2,EGFL7,BAMBI,ANKRD1,TNFRSF10C,KIAA1324L,RALA,DSG2,JAG2,COL4A2,EDN1,MYOZ2,FLT4,ARHGDIB,SEMA6B,NPR1,UNC5B,SH2D3C,PIK3C2B,JCAD,FLNB,LAMA5,C3,BMP10,RGS2,EPAS1,PLCL…
6.7627e-05	800	GO:0048869	GO:BP	cellular developmental process	PECAM1,CDH5,DLL4,ADGRG6,RASIP1,PCDH12,BCL6B,SOX17,ALPK3,BMP6,DDX3Y,KRT8,RAC2,KRT7,ROBO4,F11R,EFEMP1,FRY,DKK1,KRT19,CD34,SEMA3G,KDR,SORL1,TNFRSF1B,SULF2,EGFL7,BAMBI,ANKRD1,DPYSL3,DSG2,JAG2,HSPG2,COL4A2,HAS2,EDN1,SCARF1,MYOZ2,TBX20,SEMA6B,UNC5B,MMP15,LAMA5,C3,BMP10,VASH1,EPAS1
6.77018e-05	775	GO:0030154	GO:BP	cell differentiation	PECAM1,CDH5,DLL4,ADGRG6,RASIP1,PCDH12,BCL6B,SOX17,ALPK3,BMP6,DDX3Y,KRT8,RAC2,KRT7,ROBO4,F11R,EFEMP1,FRY,DKK1,KRT19,CD34,SEMA3G,KDR,SORL1,TNFRSF1B,SULF2,EGFL7,BAMBI,ANKRD1,DPYSL3,DSG2,JAG2,HSPG2,COL4A2,HAS2,EDN1,SCARF1,MYOZ2,TBX20,SEMA6B,UNC5B,MMP15,LAMA5,C3,BMP10,EPAS1
9.07378e-05	21	GO:0001570	GO:BP	vasculogenesis	RASIP1,SOX17,CD34,KDR,EGFL7,HAS2,TBX20
9.7065e-05	118	GO:0001667	GO:BP	ameboidal-type cell migration	MMRN2,DLL4,SCG2,SEMA3G,KDR,DPP4,ADAMTS9,EDN1,FLT4,ARHGDIB,PDLIM1,SEMA6B,JCAD,BMP10,VASH1
0.00010516	40	GO:0001935	GO:BP	endothelial cell proliferation	DLL4,FLT1,SCG2,CD34,KDR,EGFL7,FLT4,JCAD,VASH1
0.000107701	186	GO:0071363	GO:BP	cellular response to growth factor stimulus	CDH5,MMRN2,DLL4,BMP6,FLT1,USP9Y,F11R,HTRA3,KDR,SORL1,SULF2,FLRT2,BAMBI,ANKRD1,KIAA1324L,HAS2,FLT4,JCAD,BMP10
0.000117484	282	GO:0051270	GO:BP	regulation of cellular component movement	PECAM1,CDH5,MMRN2,DLL4,FLT1,GJA5,PLVAP,RAC2,ROBO4,SEMA3G,KDR,SORL1,DPP4,ADAMTS9,DPYSL3,DSG2,HAS2,EDN1,FLT4,ARHGDIB,SEMA6B,JCAD,BMP10,VASH1
0.000122969	41	GO:0048738	GO:BP	cardiac muscle tissue development	DLL4,ALPK3,DKK1,ADAMTS9,ANKRD1,DSG2,EDN1,TBX20,BMP10
0.000135157	265	GO:0040012	GO:BP	regulation of locomotion	PECAM1,CDH5,MMRN2,DLL4,FLT1,PLVAP,SCG2,RAC2,ROBO4,SEMA3G,KDR,SORL1,DPP4,ADAMTS9,DPYSL3,HAS2,EDN1,FLT4,ARHGDIB,SEMA6B,JCAD,BMP10,VASH1
0.000137089	598	GO:0050793	GO:BP	regulation of developmental process	CDH5,MMRN2,STAB1,DLL4,BCL6B,SOX17,BMP6,FLT1,ECSCR,RAC2,TIE1,F11R,EFEMP1,DKK1,CD34,SEMA3G,KDR,SORL1,TNFRSF1B,FLRT2,BAMBI,ADAMTS9,DPYSL3,KIAA1324L,HSPG2,COL4A2,EDN1,SCARF1,FLT4,TBX20,ARHGDIB,SEMA6B,NPR1,JCAD,BMP10,VASH1,FZD6,NPPB
0.000143667	247	GO:0030334	GO:BP	regulation of cell migration	PECAM1,CDH5,MMRN2,DLL4,FLT1,PLVAP,RAC2,ROBO4,SEMA3G,KDR,SORL1,DPP4,ADAMTS9,DPYSL3,HAS2,EDN1,FLT4,ARHGDIB,SEMA6B,JCAD,BMP10,VASH1
0.000174173	212	GO:0060429	GO:BP	epithelium development	PECAM1,CDH5,DLL4,RASIP1,SOX17,BMP6,KRT8,KRT7,ROBO4,F11R,DKK1,KRT19,CD34,KDR,COL4A1,DSG2,JAG2,TBX20,LAMA5,FZD6
0.000176269	194	GO:0070848	GO:BP	response to growth factor	CDH5,MMRN2,DLL4,BMP6,FLT1,USP9Y,F11R,HTRA3,KDR,SORL1,SULF2,FLRT2,BAMBI,ANKRD1,KIAA1324L,HAS2,FLT4,JCAD,BMP10
0.000210597	1315	GO:0007165	GO:BP	signal transduction	PECAM1,CDH5,MMRN2,DLL4,ADGRG6,RASIP1,IL33,ADGRF5,SOX17,MAOA,BMP6,FLT1,CARD11,PLVAP,SCG2,USP9Y,RGS5,RAC2,CRHBP,TIE1,TSPAN15,F11R,EFEMP1,DKK1,ESM1,HTRA3,CD34,KIF26A,SEMA3G,MYZAP,KDR,SORL1,GNG11,TNFRSF1B,CGNL1,SULF2,FLRT2,EGFL7,BAMBI,ANKRD1,TNFRSF10C,KIAA1324L,RALA,JAG2,COL4A2,EDN1,MYOZ2,FLT4,ARHGDIB,SEMA6B,NPR1,UNC5B,SH2D3C,PIK3C2B,JCAD,FLNB,LAMA5,C3,BMP10,RGS2,EPAS1,PLCL1,FZD6,NPPB
0.000257099	257	GO:2000145	GO:BP	regulation of cell motility	PECAM1,CDH5,MMRN2,DLL4,FLT1,PLVAP,RAC2,ROBO4,SEMA3G,KDR,SORL1,DPP4,ADAMTS9,DPYSL3,HAS2,EDN1,FLT4,ARHGDIB,SEMA6B,JCAD,BMP10,VASH1
0.000290195	58	GO:0014706	GO:BP	striated muscle tissue development	DLL4,ALPK3,DKK1,ADAMTS9,ANKRD1,DSG2,EDN1,MYOZ2,TBX20,BMP10
0.00031415	573	GO:0048513	GO:BP	animal organ development	PECAM1,DLL4,ADGRG6,SOX17,ALPK3,BMP6,GJA5,KRT8,KRT7,EFEMP1,DKK1,KRT19,CD34,SEMA3G,KDR,SORL1,TNFRSF1B,SULF2,COL4A1,FLRT2,BAMBI,ADAMTS9,ANKRD1,DSG2,JAG2,HSPG2,HAS2,EDN1,MYOZ2,TBX20,PDLIM1,SEMA6B,SHROOM4,LAMA5,BMP10,FZD6
0.00034554	36	GO:0001936	GO:BP	regulation of endothelial cell proliferation	DLL4,FLT1,SCG2,KDR,EGFL7,FLT4,JCAD,VASH1
0.000377839	60	GO:0003007	GO:BP	heart morphogenesis	DLL4,ADGRG6,SOX17,GJA5,DKK1,FLRT2,ANKRD1,HAS2,TBX20,BMP10
0.000395626	103	GO:0030855	GO:BP	epithelial cell differentiation	PECAM1,CDH5,SOX17,BMP6,KRT8,KRT7,ROBO4,F11R,KRT19,CD34,KDR,DSG2,JAG2
0.000402249	74	GO:0043542	GO:BP	endothelial cell migration	MMRN2,DLL4,SCG2,KDR,DPP4,ADAMTS9,EDN1,FLT4,JCAD,BMP10,VASH1
0.00054614	423	GO:0048585	GO:BP	negative regulation of response to stimulus	CDH5,MMRN2,DLL4,RASIP1,SOX17,SCG2,CRHBP,TSPAN15,SERPINB9,DKK1,HTRA3,CD34,KIF26A,SEMA3G,SORL1,TNFRSF1B,CGNL1,SULF2,DPP4,EGFL7,THBD,BAMBI,JAG2,EDN1,MYOZ2,SEMA6B,UNC5B,RGS2,FZD6
0.000555048	63	GO:0060537	GO:BP	muscle tissue development	DLL4,ALPK3,DKK1,ADAMTS9,ANKRD1,DSG2,EDN1,MYOZ2,TBX20,BMP10
0.000579579	425	GO:0007399	GO:BP	nervous system development	DLL4,ADGRG6,HAPLN1,PCDH12,RAC2,PCDH1,ROBO4,FRY,DKK1,KIF26A,SEMA3G,SORL1,TNFRSF1B,SULF2,COL4A1,FLRT2,DPYSL3,KIAA1324L,JAG2,HSPG2,ADAM23,SCARF1,TBX20,SEMA6B,UNC5B,SHROOM4,C3,ENC1,FZD6
0.000580043	39	GO:0002040	GO:BP	sprouting angiogenesis	MMRN2,DLL4,FLT1,ESM1,KDR,ADAMTS9,FLT4,JCAD
0.000716817	277	GO:0007155	GO:BP	cell adhesion	PECAM1,CDH5,STAB1,CD93,MMRN1,PCDH12,BMP6,CARD11,RAC2,PCDH1,ROBO4,F11R,CD34,VWF,KDR,DPP4,FLRT2,ADAMTS9,DSG2,HAS2,ARHGDIB,LAMA5
0.000779281	95	GO:0008015	GO:BP	blood circulation	CDH5,DLL4,BMP6,GJA5,CD34,CTSZ,DSG2,EDN1,NPR1,BMP10,RGS2,NPPB
0.000779281	279	GO:0022610	GO:BP	biological adhesion	PECAM1,CDH5,STAB1,CD93,MMRN1,PCDH12,BMP6,CARD11,RAC2,PCDH1,ROBO4,F11R,CD34,VWF,KDR,DPP4,FLRT2,ADAMTS9,DSG2,HAS2,ARHGDIB,LAMA5
0.000856779	302	GO:0007167	GO:BP	enzyme linked receptor protein signaling pathway	CDH5,MMRN2,BMP6,FLT1,USP9Y,TIE1,F11R,EFEMP1,DKK1,ESM1,HTRA3,KDR,SORL1,SULF2,FLRT2,BAMBI,KIAA1324L,COL4A2,FLT4,NPR1,JCAD,BMP10,NPPB
0.000935251	97	GO:0003013	GO:BP	circulatory system process	CDH5,DLL4,BMP6,GJA5,CD34,CTSZ,DSG2,EDN1,NPR1,BMP10,RGS2,NPPB
0.00110381	205	GO:0051093	GO:BP	negative regulation of developmental process	MMRN2,STAB1,DLL4,ECSCR,EFEMP1,DKK1,SEMA3G,SORL1,ADAMTS9,DPYSL3,KIAA1324L,HSPG2,COL4A2,ARHGDIB,SEMA6B,NPR1,VASH1,NPPB
0.00117965	32	GO:0003158	GO:BP	endothelium development	PECAM1,CDH5,SOX17,ROBO4,F11R,CD34,KDR
0.00176857	34	GO:0030509	GO:BP	BMP signaling pathway	CDH5,BMP6,USP9Y,HTRA3,SORL1,KIAA1324L,BMP10
0.00192413	24	GO:0045446	GO:BP	endothelial cell differentiation	PECAM1,CDH5,SOX17,ROBO4,F11R,KDR
0.00222146	75	GO:0050673	GO:BP	epithelial cell proliferation	DLL4,BMP6,FLT1,SCG2,CD34,KDR,EGFL7,FLT4,JCAD,VASH1
0.00229537	61	GO:0010594	GO:BP	regulation of endothelial cell migration	MMRN2,DLL4,KDR,ADAMTS9,EDN1,FLT4,JCAD,BMP10,VASH1
0.00258454	394	GO:0048468	GO:BP	cell development	PECAM1,CDH5,ADGRG6,PCDH12,ALPK3,BMP6,RAC2,ROBO4,F11R,FRY,DKK1,KRT19,SEMA3G,SORL1,TNFRSF1B,SULF2,ANKRD1,DPYSL3,EDN1,SCARF1,MYOZ2,SEMA6B,UNC5B,LAMA5,C3,BMP10
0.00289574	222	GO:0032101	GO:BP	regulation of response to external stimulus	CDH5,IL33,BCL6B,BMP6,CARD11,SCG2,RAC2,SERPINB9,F11R,CD34,SEMA3G,KDR,TNFRSF1B,DPP4,THBD,EDN1,SCARF1,SEMA6B
0.00302467	94	GO:0090132	GO:BP	epithelium migration	MMRN2,DLL4,SCG2,KDR,DPP4,ADAMTS9,EDN1,FLT4,JCAD,BMP10,VASH1
0.00302467	244	GO:0030029	GO:BP	actin filament-based process	GJA5,RAC2,F11R,KRT19,CGNL1,THSD7A,ANKRD1,DPYSL3,RALA,DSG2,EDN1,MYOZ2,ARHGDIB,PDLIM1,SYNPO,SHROOM4,FLNB,BMP10,MYO1D
0.00302467	94	GO:0010631	GO:BP	epithelial cell migration	MMRN2,DLL4,SCG2,KDR,DPP4,ADAMTS9,EDN1,FLT4,JCAD,BMP10,VASH1
0.00304677	1685	GO:0051716	GO:BP	cellular response to stimulus	PECAM1,CDH5,MMRN2,DLL4,ADGRG6,RASIP1,IL33,ADGRF5,SOX17,MAOA,BMP6,FLT1,CARD11,PLVAP,SCG2,USP9Y,RGS5,RAC2,CRHBP,TIE1,TSPAN15,SERPINB9,F11R,EFEMP1,DKK1,ESM1,HTRA3,CD34,KIF26A,SEMA3G,MYZAP,KDR,SORL1,GNG11,TNFRSF1B,CGNL1,SULF2,DPP4,FLRT2,EGFL7,BAMBI,ANKRD1,DPYSL3,TNFRSF10C,KIAA1324L,TBC1D4,RALA,CPNE8,JAG2,COL4A2,HAS2,EDN1,SCARF1,MYOZ2,FLT4,ARHGDIB,SEMA6B,NPR1,UNC5B,SH2D3C,PIK3C2B,JCAD,FLNB,LAMA5,C3,BM…
0.00319122	17	GO:0045214	GO:BP	sarcomere organization	KRT19,ANKRD1,EDN1,MYOZ2,BMP10
0.00321815	38	GO:0071773	GO:BP	cellular response to BMP stimulus	CDH5,BMP6,USP9Y,HTRA3,SORL1,KIAA1324L,BMP10
0.00321815	38	GO:0071772	GO:BP	response to BMP	CDH5,BMP6,USP9Y,HTRA3,SORL1,KIAA1324L,BMP10
0.00371776	81	GO:0040013	GO:BP	negative regulation of locomotion	MMRN2,DLL4,SEMA3G,DPP4,ADAMTS9,DPYSL3,ARHGDIB,SEMA6B,BMP10,VASH1
0.00371776	97	GO:0090130	GO:BP	tissue migration	MMRN2,DLL4,SCG2,KDR,DPP4,ADAMTS9,EDN1,FLT4,JCAD,BMP10,VASH1
0.00372062	66	GO:0050678	GO:BP	regulation of epithelial cell proliferation	DLL4,BMP6,FLT1,SCG2,KDR,EGFL7,FLT4,JCAD,VASH1
0.00383074	10	GO:0031424	GO:BP	keratinization	KRT8,KRT7,KRT19,DSG2
0.00383074	10	GO:0043114	GO:BP	regulation of vascular permeability	CDH5,BMP6,NPR1,NPPB
0.00383074	10	GO:0045746	GO:BP	negative regulation of Notch signaling pathway	DLL4,TSPAN15,EGFL7,JAG2
0.00383074	10	GO:0070268	GO:BP	cornification	KRT8,KRT7,KRT19,DSG2
0.00383074	10	GO:0061028	GO:BP	establishment of endothelial barrier	PECAM1,CDH5,ROBO4,F11R
0.00383074	28	GO:0045165	GO:BP	cell fate commitment	DLL4,SOX17,DKK1,JAG2,TBX20,EPAS1
0.00418579	83	GO:0051271	GO:BP	negative regulation of cellular component movement	MMRN2,DLL4,SEMA3G,DPP4,ADAMTS9,DPYSL3,ARHGDIB,SEMA6B,BMP10,VASH1
0.00454477	213	GO:0030036	GO:BP	actin cytoskeleton organization	RAC2,F11R,KRT19,CGNL1,THSD7A,ANKRD1,DPYSL3,RALA,EDN1,MYOZ2,ARHGDIB,PDLIM1,SYNPO,SHROOM4,FLNB,BMP10,MYO1D
0.00529807	70	GO:0032102	GO:BP	negative regulation of response to external stimulus	CDH5,SERPINB9,CD34,SEMA3G,TNFRSF1B,DPP4,THBD,EDN1,SEMA6B
0.00529807	70	GO:0090287	GO:BP	regulation of cellular response to growth factor stimulus	CDH5,MMRN2,FLT1,HTRA3,SORL1,SULF2,BAMBI,KIAA1324L,JCAD
0.00541517	86	GO:0007178	GO:BP	transmembrane receptor protein serine/threonine kinase signaling pathway	CDH5,BMP6,USP9Y,F11R,DKK1,HTRA3,SORL1,BAMBI,KIAA1324L,BMP10
0.00545965	11	GO:0003230	GO:BP	cardiac atrium development	DLL4,GJA5,TBX20,BMP10
0.00545965	11	GO:0001937	GO:BP	negative regulation of endothelial cell proliferation	DLL4,FLT1,SCG2,VASH1
0.00552874	56	GO:0090092	GO:BP	regulation of transmembrane receptor protein serine/threonine kinase signaling pathway	CDH5,BMP6,DKK1,HTRA3,SORL1,BAMBI,KIAA1324L,BMP10
0.00613601	179	GO:0008284	GO:BP	positive regulation of cell population proliferation	DLL4,BMP6,FLT1,SCG2,ESM1,KDR,DPP4,EGFL7,BAMBI,HAS2,EDN1,FLT4,TBX20,JCAD,BMP10
0.00613601	5	GO:0035810	GO:BP	positive regulation of urine volume	HAS2,NPR1,NPPB
0.00613601	5	GO:0035809	GO:BP	regulation of urine volume	HAS2,NPR1,NPPB
0.00675561	181	GO:0009887	GO:BP	animal organ morphogenesis	DLL4,ADGRG6,SOX17,GJA5,EFEMP1,DKK1,CD34,FLRT2,ANKRD1,HSPG2,HAS2,TBX20,LAMA5,BMP10,FZD6
0.00689554	1011	GO:0048583	GO:BP	regulation of response to stimulus	CDH5,MMRN2,DLL4,RASIP1,IL33,BCL6B,SOX17,BMP6,FLT1,CARD11,SCG2,RGS5,RAC2,CRHBP,TSPAN15,SERPINB9,F11R,DKK1,ESM1,HTRA3,CD34,KIF26A,SEMA3G,KDR,SORL1,TNFRSF1B,CGNL1,SULF2,DPP4,EGFL7,THBD,BAMBI,ANKRD1,KIAA1324L,JAG2,EDN1,SCARF1,MYOZ2,FLT4,ARHGDIB,SEMA6B,UNC5B,JCAD,C3,BMP10,RGS2,VASH1,FZD6
0.00705889	266	GO:0051094	GO:BP	positive regulation of developmental process	CDH5,BMP6,FLT1,TIE1,F11R,DKK1,CD34,KDR,SORL1,TNFRSF1B,FLRT2,BAMBI,DPYSL3,KIAA1324L,EDN1,SCARF1,TBX20,JCAD,BMP10
0.00722997	21	GO:0003014	GO:BP	renal system process	CD34,SULF2,HAS2,NPR1,NPPB
0.00722997	12	GO:0055024	GO:BP	regulation of cardiac muscle tissue development	DKK1,EDN1,TBX20,BMP10
0.00722997	12	GO:0150105	GO:BP	protein localization to cell-cell junction	PECAM1,CDH5,F11R,CGNL1
0.00722997	144	GO:0098609	GO:BP	cell-cell adhesion	PECAM1,CDH5,CD93,BMP6,CARD11,RAC2,ROBO4,F11R,CD34,DPP4,DSG2,HAS2,LAMA5
0.0073964	108	GO:0050878	GO:BP	regulation of body fluid levels	MMRN1,F11R,CD34,VWF,THBD,DOCK6,HAS2,EDN1,NPR1,DOCK9,NPPB
0.0073964	685	GO:0032879	GO:BP	regulation of localization	PECAM1,CDH5,MMRN2,DLL4,IL33,BMP6,FLT1,GJA5,PLVAP,RAC2,CRHBP,ROBO4,DKK1,CD34,SEMA3G,KDR,SORL1,TNFRSF1B,DPP4,ADAMTS9,ANKRD1,DPYSL3,RALA,DSG2,HAS2,EDN1,FLT4,ARHGDIB,SEMA6B,NPR1,JCAD,C3,BMP10,VASH1,PLCL1,NPPB
0.00812431	33	GO:0055002	GO:BP	striated muscle cell development	ALPK3,KRT19,ANKRD1,EDN1,MYOZ2,BMP10
0.00816681	46	GO:0051146	GO:BP	striated muscle cell differentiation	ALPK3,DKK1,KRT19,ANKRD1,EDN1,MYOZ2,BMP10
0.00850996	22	GO:0010596	GO:BP	negative regulation of endothelial cell migration	MMRN2,DLL4,ADAMTS9,BMP10,VASH1
0.00912643	77	GO:0010632	GO:BP	regulation of epithelial cell migration	MMRN2,DLL4,KDR,ADAMTS9,EDN1,FLT4,JCAD,BMP10,VASH1
0.00948726	149	GO:0040017	GO:BP	positive regulation of locomotion	PECAM1,CDH5,FLT1,PLVAP,SCG2,RAC2,SEMA3G,KDR,HAS2,EDN1,FLT4,SEMA6B,JCAD
0.00948726	13	GO:0001885	GO:BP	endothelial cell development	PECAM1,CDH5,ROBO4,F11R
0.0102614	23	GO:0030239	GO:BP	myofibril assembly	KRT19,ANKRD1,EDN1,MYOZ2,BMP10
0.0110512	866	GO:0023051	GO:BP	regulation of signaling	CDH5,MMRN2,DLL4,RASIP1,IL33,SOX17,BMP6,FLT1,GJA5,CARD11,SCG2,RGS5,RAC2,CRHBP,TSPAN15,F11R,DKK1,ESM1,HTRA3,CD34,KIF26A,KDR,SORL1,CGNL1,SULF2,DPP4,EGFL7,BAMBI,ANKRD1,KIAA1324L,JAG2,EDN1,MYOZ2,FLT4,ARHGDIB,NPR1,UNC5B,JCAD,C3,BMP10,RGS2,FZD6
0.0118188	115	GO:0061061	GO:BP	muscle structure development	DLL4,ALPK3,DKK1,KRT19,ANKRD1,EDN1,MYOZ2,TBX20,PDLIM1,BMP10,EPAS1
0.0123452	24	GO:0035924	GO:BP	cellular response to vascular endothelial growth factor stimulus	DLL4,FLT1,KDR,FLT4,JCAD
0.012795	50	GO:0045216	GO:BP	cell-cell junction organization	PECAM1,GJA4,CDH5,BMP6,GJA5,F11R,DSG2
0.0140378	37	GO:0055001	GO:BP	muscle cell development	ALPK3,KRT19,ANKRD1,EDN1,MYOZ2,BMP10
0.0140378	25	GO:0003170	GO:BP	heart valve development	DLL4,GJA5,TNFRSF1B,ADAMTS9,TBX20
0.0140378	137	GO:0051046	GO:BP	regulation of secretion	IL33,BMP6,CRHBP,CD34,SORL1,TNFRSF1B,DPP4,ANKRD1,RALA,EDN1,NPR1,NPPB
0.0140378	25	GO:0008217	GO:BP	regulation of blood pressure	CD34,CTSZ,EDN1,NPR1,NPPB
0.0140378	137	GO:0034330	GO:BP	cell junction organization	PECAM1,GJA4,CDH5,BMP6,GJA5,F11R,DKK1,KDR,FLRT2,DSG2,SYNPO,C3
0.0140378	25	GO:0003018	GO:BP	vascular process in circulatory system	CDH5,BMP6,EDN1,NPR1,NPPB
0.0140378	25	GO:1903670	GO:BP	regulation of sprouting angiogenesis	MMRN2,DLL4,KDR,ADAMTS9,JCAD
0.0140378	851	GO:0010646	GO:BP	regulation of cell communication	CDH5,MMRN2,DLL4,RASIP1,IL33,SOX17,BMP6,FLT1,GJA5,CARD11,SCG2,RGS5,RAC2,CRHBP,TSPAN15,F11R,DKK1,ESM1,HTRA3,CD34,KIF26A,KDR,SORL1,CGNL1,SULF2,DPP4,EGFL7,BAMBI,ANKRD1,KIAA1324L,JAG2,EDN1,MYOZ2,FLT4,ARHGDIB,UNC5B,JCAD,C3,BMP10,RGS2,FZD6
0.0148137	2	GO:0060586	GO:BP	multicellular organismal iron ion homeostasis	BMP6,SLC40A1
0.0148137	2	GO:0060911	GO:BP	cardiac cell fate commitment	SOX17,DKK1
0.0148137	15	GO:0097530	GO:BP	granulocyte migration	PECAM1,SCG2,RAC2,DPP4
0.0148137	2	GO:0098883	GO:BP	synapse pruning	DKK1,C3
0.0148137	2	GO:1903587	GO:BP	regulation of blood vessel endothelial cell proliferation involved in sprouting angiogenesis	DLL4,JCAD
0.0148137	2	GO:1903142	GO:BP	positive regulation of establishment of endothelial barrier	CDH5,F11R
0.0148137	2	GO:1901552	GO:BP	positive regulation of endothelial cell development	CDH5,F11R
0.0148137	15	GO:0090049	GO:BP	regulation of cell migration involved in sprouting angiogenesis	MMRN2,DLL4,KDR,JCAD
0.0148137	2	GO:1900168	GO:BP	positive regulation of glial cell-derived neurotrophic factor secretion	CD34,SORL1
0.0148137	2	GO:1900166	GO:BP	regulation of glial cell-derived neurotrophic factor secretion	CD34,SORL1
0.0148137	2	GO:0048663	GO:BP	neuron fate commitment	DLL4,JAG2
0.0148137	7	GO:0061384	GO:BP	heart trabecula morphogenesis	DLL4,ADGRG6,BMP10
0.0148137	2	GO:0072011	GO:BP	glomerular endothelium development	PECAM1,CD34
0.0148137	2	GO:0035815	GO:BP	positive regulation of renal sodium excretion	NPR1,NPPB
0.0148137	2	GO:0001714	GO:BP	endodermal cell fate specification	SOX17,DKK1
0.0148137	2	GO:0044467	GO:BP	glial cell-derived neurotrophic factor secretion	CD34,SORL1
0.0148137	26	GO:0001938	GO:BP	positive regulation of endothelial cell proliferation	SCG2,KDR,EGFL7,FLT4,JCAD
0.0148137	26	GO:0002064	GO:BP	epithelial cell development	PECAM1,CDH5,BMP6,ROBO4,F11R
0.0148137	7	GO:0001708	GO:BP	cell fate specification	SOX17,DKK1,TBX20
0.0148137	7	GO:0001569	GO:BP	branching involved in blood vessel morphogenesis	DLL4,KDR,COL4A1
0.0148137	2	GO:0003193	GO:BP	pulmonary valve formation	GJA5,TBX20
0.0172022	27	GO:0001706	GO:BP	endoderm formation	SOX17,DKK1,COL4A2,TBX20,MMP15
0.0172022	143	GO:0009611	GO:BP	response to wounding	MMRN1,F11R,CD34,VWF,KDR,THBD,DPYSL3,DOCK6,EDN1,SCARF1,DOCK9,VASH1
0.0172022	16	GO:0003229	GO:BP	ventricular cardiac muscle tissue development	DLL4,ADAMTS9,DSG2,BMP10
0.0172186	40	GO:0050679	GO:BP	positive regulation of epithelial cell proliferation	BMP6,SCG2,KDR,EGFL7,FLT4,JCAD
0.0180462	71	GO:0051047	GO:BP	positive regulation of secretion	IL33,BMP6,CD34,SORL1,ANKRD1,EDN1,NPR1,NPPB
0.0180462	88	GO:0050900	GO:BP	leukocyte migration	PECAM1,FLT1,PLVAP,SCG2,RAC2,F11R,CD34,DPP4,THBD
0.0187227	145	GO:0030335	GO:BP	positive regulation of cell migration	PECAM1,CDH5,FLT1,PLVAP,RAC2,SEMA3G,KDR,HAS2,EDN1,FLT4,SEMA6B,JCAD
0.0198104	28	GO:0010633	GO:BP	negative regulation of epithelial cell migration	MMRN2,DLL4,ADAMTS9,BMP10,VASH1
0.0207511	17	GO:0007156	GO:BP	homophilic cell adhesion via plasma membrane adhesion molecules	PECAM1,CDH5,ROBO4,DSG2
0.0207511	147	GO:2000147	GO:BP	positive regulation of cell motility	PECAM1,CDH5,FLT1,PLVAP,RAC2,SEMA3G,KDR,HAS2,EDN1,FLT4,SEMA6B,JCAD
0.0207511	17	GO:1900046	GO:BP	regulation of hemostasis	F11R,CD34,THBD,EDN1
0.0207511	17	GO:0030193	GO:BP	regulation of blood coagulation	F11R,CD34,THBD,EDN1
0.0207713	73	GO:0031032	GO:BP	actomyosin structure organization	F11R,KRT19,CGNL1,ANKRD1,EDN1,MYOZ2,PDLIM1,BMP10
0.0220486	74	GO:0030336	GO:BP	negative regulation of cell migration	MMRN2,DLL4,DPP4,ADAMTS9,DPYSL3,ARHGDIB,BMP10,VASH1
0.0220486	74	GO:2000146	GO:BP	negative regulation of cell motility	MMRN2,DLL4,DPP4,ADAMTS9,DPYSL3,ARHGDIB,BMP10,VASH1
0.0220486	29	GO:0007492	GO:BP	endoderm development	SOX17,DKK1,COL4A2,TBX20,MMP15
0.0220486	29	GO:0097529	GO:BP	myeloid leukocyte migration	PECAM1,FLT1,SCG2,RAC2,DPP4
0.0220486	424	GO:0010647	GO:BP	positive regulation of cell communication	CDH5,DLL4,IL33,BMP6,FLT1,CARD11,RAC2,F11R,DKK1,ESM1,CD34,KDR,SORL1,SULF2,BAMBI,ANKRD1,KIAA1324L,JAG2,EDN1,FLT4,UNC5B,JCAD,C3,BMP10
0.0233949	150	GO:0051272	GO:BP	positive regulation of cellular component movement	PECAM1,CDH5,FLT1,PLVAP,RAC2,SEMA3G,KDR,HAS2,EDN1,FLT4,SEMA6B,JCAD
0.0243003	428	GO:0023056	GO:BP	positive regulation of signaling	CDH5,DLL4,IL33,BMP6,FLT1,CARD11,RAC2,F11R,DKK1,ESM1,CD34,KDR,SORL1,SULF2,BAMBI,ANKRD1,KIAA1324L,JAG2,EDN1,FLT4,UNC5B,JCAD,C3,BMP10
0.0243003	18	GO:0016202	GO:BP	regulation of striated muscle tissue development	DKK1,EDN1,TBX20,BMP10
0.0243003	18	GO:0048634	GO:BP	regulation of muscle organ development	DKK1,EDN1,TBX20,BMP10
0.0243003	18	GO:1901861	GO:BP	regulation of muscle tissue development	DKK1,EDN1,TBX20,BMP10
0.0243003	18	GO:0050818	GO:BP	regulation of coagulation	F11R,CD34,THBD,EDN1
0.0243459	59	GO:0007517	GO:BP	muscle organ development	DLL4,DKK1,ANKRD1,EDN1,MYOZ2,TBX20,BMP10
0.0248509	748	GO:0070887	GO:BP	cellular response to chemical stimulus	CDH5,MMRN2,DLL4,IL33,MAOA,BMP6,FLT1,PLVAP,SCG2,USP9Y,RAC2,CRHBP,SERPINB9,F11R,HTRA3,CD34,KDR,SORL1,TNFRSF1B,SULF2,DPP4,FLRT2,BAMBI,ANKRD1,DPYSL3,KIAA1324L,TBC1D4,RALA,CPNE8,HAS2,EDN1,FLT4,JCAD,LAMA5,BMP10,EPAS1
0.0250447	44	GO:0008544	GO:BP	epidermis development	KRT8,KRT7,KRT19,KIAA1324L,DSG2,JAG2
0.0257995	508	GO:0009605	GO:BP	response to external stimulus	CDH5,STAB1,IL33,BCL6B,BMP6,FLT1,CARD11,SCG2,RAC2,SERPINB9,ROBO4,F11R,CD34,KIF26A,SEMA3G,KDR,SORL1,TNFRSF1B,DPP4,THBD,ANKRD1,RALA,EDN1,SCARF1,SEMA6B,UNC5B,C3
0.0261051	9	GO:0003209	GO:BP	cardiac atrium morphogenesis	DLL4,TBX20,BMP10
0.0261051	9	GO:0046622	GO:BP	positive regulation of organ growth	EDN1,TBX20,BMP10
0.0261051	9	GO:0010575	GO:BP	positive regulation of vascular endothelial growth factor production	SULF2,FLT4,C3
0.0261051	9	GO:0060421	GO:BP	positive regulation of heart growth	EDN1,TBX20,BMP10
0.0261051	9	GO:0050886	GO:BP	endocrine process	CRHBP,CTSZ,EDN1
0.0261051	9	GO:0055023	GO:BP	positive regulation of cardiac muscle tissue growth	EDN1,TBX20,BMP10
0.0261051	9	GO:0055021	GO:BP	regulation of cardiac muscle tissue growth	EDN1,TBX20,BMP10
0.0267273	45	GO:0072001	GO:BP	renal system development	PECAM1,SOX17,CD34,SULF2,COL4A1,HAS2
0.0267273	31	GO:0010927	GO:BP	cellular component assembly involved in morphogenesis	KRT19,ANKRD1,EDN1,MYOZ2,BMP10
0.0267273	31	GO:0035051	GO:BP	cardiocyte differentiation	SOX17,ALPK3,DKK1,EDN1,BMP10
0.0267273	31	GO:0009913	GO:BP	epidermal cell differentiation	KRT8,KRT7,KRT19,DSG2,JAG2
0.0268327	924	GO:0042221	GO:BP	response to chemical	CDH5,MMRN2,DLL4,IL33,MAOA,BMP6,FLT1,PLVAP,SCG2,USP9Y,RAC2,CRHBP,SERPINB9,ROBO4,F11R,HTRA3,KRT19,CD34,SEMA3G,KDR,SORL1,TNFRSF1B,SULF2,ABCA3,DPP4,FLRT2,BAMBI,ANKRD1,DPYSL3,KIAA1324L,TBC1D4,RALA,CPNE8,HAS2,EDN1,FLT4,SEMA6B,UNC5B,JCAD,LAMA5,BMP10,EPAS1
0.0271789	783	GO:0009966	GO:BP	regulation of signal transduction	CDH5,MMRN2,DLL4,RASIP1,SOX17,BMP6,FLT1,CARD11,SCG2,RGS5,RAC2,CRHBP,TSPAN15,F11R,DKK1,ESM1,HTRA3,KIF26A,KDR,SORL1,CGNL1,SULF2,EGFL7,BAMBI,ANKRD1,KIAA1324L,JAG2,EDN1,MYOZ2,FLT4,ARHGDIB,UNC5B,JCAD,C3,BMP10,RGS2,FZD6
0.0272984	19	GO:1905314	GO:BP	semi-lunar valve development	DLL4,GJA5,TNFRSF1B,TBX20
0.0295831	363	GO:0010648	GO:BP	negative regulation of cell communication	MMRN2,DLL4,RASIP1,SOX17,SCG2,CRHBP,TSPAN15,DKK1,HTRA3,CD34,KIF26A,SORL1,CGNL1,SULF2,EGFL7,BAMBI,JAG2,MYOZ2,UNC5B,RGS2,FZD6
0.0304435	364	GO:0023057	GO:BP	negative regulation of signaling	MMRN2,DLL4,RASIP1,SOX17,SCG2,CRHBP,TSPAN15,DKK1,HTRA3,CD34,KIF26A,SORL1,CGNL1,SULF2,EGFL7,BAMBI,JAG2,MYOZ2,UNC5B,RGS2,FZD6
0.0308846	316	GO:0042127	GO:BP	regulation of cell population proliferation	DLL4,BCL6B,BMP6,FLT1,SCG2,ESM1,KDR,TNFRSF1B,DPP4,EGFL7,BAMBI,JAG2,HAS2,EDN1,FLT4,TBX20,JCAD,BMP10,VASH1
0.0308846	98	GO:0044057	GO:BP	regulation of system process	GJA5,CRHBP,TNFRSF1B,DSG2,EDN1,NPR1,BMP10,RGS2,NPPB
0.0314618	10	GO:0010574	GO:BP	regulation of vascular endothelial growth factor production	SULF2,FLT4,C3
0.0314618	3	GO:0021515	GO:BP	cell differentiation in spinal cord	DLL4,TBX20
0.0314618	3	GO:0060914	GO:BP	heart formation	SOX17,DKK1
0.0314618	10	GO:0010573	GO:BP	vascular endothelial growth factor production	SULF2,FLT4,C3
0.0314618	3	GO:0016322	GO:BP	neuron remodeling	SCARF1,C3
0.0314618	3	GO:0061502	GO:BP	early endosome to recycling endosome transport	SORL1,MYO1D
0.0314618	3	GO:0035812	GO:BP	renal sodium excretion	NPR1,NPPB
0.0314618	3	GO:0021517	GO:BP	ventral spinal cord development	DLL4,TBX20
0.0314618	10	GO:0060420	GO:BP	regulation of heart growth	EDN1,TBX20,BMP10
0.0314618	47	GO:0045766	GO:BP	positive regulation of angiogenesis	CDH5,FLT1,TIE1,CD34,KDR,JCAD
0.0314618	10	GO:0060393	GO:BP	regulation of pathway-restricted SMAD protein phosphorylation	BMP6,DKK1,BMP10
0.0314618	10	GO:0003177	GO:BP	pulmonary valve development	GJA5,TNFRSF1B,TBX20
0.0314618	3	GO:0045603	GO:BP	positive regulation of endothelial cell differentiation	CDH5,F11R
0.0314618	3	GO:0060298	GO:BP	positive regulation of sarcomere organization	EDN1,BMP10
0.0314618	225	GO:0097435	GO:BP	supramolecular fiber organization	CDH5,RAC2,F11R,KRT19,LUM,CGNL1,ANKRD1,DPYSL3,EDN1,MYOZ2,PDLIM1,SYNPO,SHROOM4,BMP10,MYO1D
0.0314618	10	GO:0055025	GO:BP	positive regulation of cardiac muscle tissue development	EDN1,TBX20,BMP10
0.0314618	20	GO:0002042	GO:BP	cell migration involved in sprouting angiogenesis	MMRN2,DLL4,KDR,JCAD
0.0314618	10	GO:0061383	GO:BP	trabecula morphogenesis	DLL4,ADGRG6,BMP10
0.0314618	3	GO:0035813	GO:BP	regulation of renal sodium excretion	NPR1,NPPB
0.0319855	344	GO:0009968	GO:BP	negative regulation of signal transduction	MMRN2,DLL4,RASIP1,SOX17,SCG2,CRHBP,TSPAN15,DKK1,HTRA3,KIF26A,SORL1,CGNL1,SULF2,EGFL7,BAMBI,JAG2,MYOZ2,UNC5B,RGS2,FZD6
0.0321602	48	GO:0001655	GO:BP	urogenital system development	PECAM1,SOX17,CD34,SULF2,COL4A1,HAS2
0.0321602	48	GO:0050920	GO:BP	regulation of chemotaxis	SCG2,RAC2,SEMA3G,KDR,DPP4,SEMA6B
0.0347231	21	GO:0055008	GO:BP	cardiac muscle tissue morphogenesis	DLL4,ANKRD1,TBX20,BMP10
0.0347231	21	GO:0055007	GO:BP	cardiac muscle cell differentiation	ALPK3,DKK1,EDN1,BMP10
0.0347231	21	GO:0048754	GO:BP	branching morphogenesis of an epithelial tube	DLL4,RASIP1,KDR,COL4A1
0.0347231	21	GO:0048644	GO:BP	muscle organ morphogenesis	DLL4,ANKRD1,TBX20,BMP10
0.0347231	21	GO:0060415	GO:BP	muscle tissue morphogenesis	DLL4,ANKRD1,TBX20,BMP10
0.0354096	398	GO:0009967	GO:BP	positive regulation of signal transduction	CDH5,DLL4,BMP6,FLT1,CARD11,RAC2,F11R,DKK1,ESM1,KDR,SORL1,SULF2,BAMBI,ANKRD1,KIAA1324L,JAG2,EDN1,FLT4,UNC5B,JCAD,C3,BMP10
0.0372443	84	GO:0006954	GO:BP	inflammatory response	CDH5,IL33,BCL6B,SCG2,CRHBP,F11R,TNFRSF1B,HSPG2
0.038277	50	GO:1904018	GO:BP	positive regulation of vasculature development	CDH5,FLT1,TIE1,CD34,KDR,JCAD
0.0387406	35	GO:0043535	GO:BP	regulation of blood vessel endothelial cell migration	MMRN2,DLL4,KDR,JCAD,VASH1
0.0390497	124	GO:0042330	GO:BP	taxis	FLT1,SCG2,RAC2,ROBO4,SEMA3G,KDR,DPP4,RALA,SEMA6B,UNC5B
0.0390497	22	GO:0030510	GO:BP	regulation of BMP signaling pathway	CDH5,HTRA3,SORL1,KIAA1324L
0.0390497	22	GO:0043500	GO:BP	muscle adaptation	EDN1,MYOZ2,BMP10,RGS2
0.0390497	11	GO:1990266	GO:BP	neutrophil migration	PECAM1,RAC2,DPP4
0.0390497	11	GO:0045844	GO:BP	positive regulation of striated muscle tissue development	EDN1,TBX20,BMP10
0.0390497	11	GO:1901863	GO:BP	positive regulation of muscle tissue development	EDN1,TBX20,BMP10
0.0390497	11	GO:0048636	GO:BP	positive regulation of muscle organ development	EDN1,TBX20,BMP10
0.0390497	22	GO:0061138	GO:BP	morphogenesis of a branching epithelium	DLL4,RASIP1,KDR,COL4A1
0.0390497	124	GO:0006935	GO:BP	chemotaxis	FLT1,SCG2,RAC2,ROBO4,SEMA3G,KDR,DPP4,RALA,SEMA6B,UNC5B
0.0390497	22	GO:0003179	GO:BP	heart valve morphogenesis	DLL4,GJA5,ADAMTS9,TBX20
0.039897	51	GO:0048015	GO:BP	phosphatidylinositol-mediated signaling	FLT1,KDR,EDN1,UNC5B,PIK3C2B,PLCL1
0.039897	51	GO:0048017	GO:BP	inositol lipid-mediated signaling	FLT1,KDR,EDN1,UNC5B,PIK3C2B,PLCL1
0.039897	51	GO:0060562	GO:BP	epithelial tube morphogenesis	DLL4,RASIP1,SOX17,KDR,COL4A1,TBX20
0.0436739	69	GO:0042692	GO:BP	muscle cell differentiation	ALPK3,DKK1,KRT19,ANKRD1,EDN1,MYOZ2,BMP10
0.0436739	52	GO:0030308	GO:BP	negative regulation of cell growth	SOX17,SEMA3G,SEMA6B,NPR1,BMP10,NPPB
0.0450639	23	GO:0090100	GO:BP	positive regulation of transmembrane receptor protein serine/threonine kinase signaling pathway	CDH5,BMP6,KIAA1324L,BMP10
0.0461812	37	GO:0001704	GO:BP	formation of primary germ layer	SOX17,DKK1,COL4A2,TBX20,MMP15
0.0462048	359	GO:0008283	GO:BP	cell population proliferation	DLL4,BCL6B,BMP6,FLT1,SCG2,ESM1,CD34,KDR,TNFRSF1B,DPP4,EGFL7,BAMBI,JAG2,HAS2,EDN1,FLT4,TBX20,JCAD,BMP10,VASH1
0.0468602	12	GO:0060389	GO:BP	pathway-restricted SMAD protein phosphorylation	BMP6,DKK1,BMP10
0.0468602	4	GO:0060347	GO:BP	heart trabecula formation	ADGRG6,BMP10
0.0468602	4	GO:0060297	GO:BP	regulation of sarcomere organization	EDN1,BMP10
0.0468602	12	GO:0055017	GO:BP	cardiac muscle tissue growth	EDN1,TBX20,BMP10
0.0468602	12	GO:2000351	GO:BP	regulation of endothelial cell apoptotic process	ECSCR,SCG2,KDR
0.0468602	12	GO:1900047	GO:BP	negative regulation of hemostasis	CD34,THBD,EDN1
0.0468602	4	GO:0051769	GO:BP	regulation of nitric-oxide synthase biosynthetic process	KDR,EDN1
0.0468602	12	GO:0030195	GO:BP	negative regulation of blood coagulation	CD34,THBD,EDN1
0.0468602	4	GO:0048645	GO:BP	animal organ formation	SOX17,DKK1
0.0468602	24	GO:0035987	GO:BP	endodermal cell differentiation	SOX17,DKK1,COL4A2,MMP15
0.0468602	4	GO:0046068	GO:BP	cGMP metabolic process	NPR1,NPPB
0.0468602	4	GO:2001214	GO:BP	positive regulation of vasculogenesis	CD34,KDR
0.0468602	4	GO:0051767	GO:BP	nitric-oxide synthase biosynthetic process	KDR,EDN1
0.0468602	54	GO:0008016	GO:BP	regulation of heart contraction	GJA5,DSG2,EDN1,NPR1,BMP10,RGS2
0.0468602	12	GO:1903671	GO:BP	negative regulation of sprouting angiogenesis	MMRN2,DLL4,ADAMTS9
0.0468602	4	GO:0090207	GO:BP	regulation of triglyceride metabolic process	SORL1,C3
0.0468602	54	GO:1901214	GO:BP	regulation of neuron death	DKK1,CD34,SORL1,TNFRSF1B,CTSZ,UNC5B
0.0468602	38	GO:0003205	GO:BP	cardiac chamber development	DLL4,ADGRG6,GJA5,TBX20,BMP10
0.0468602	4	GO:1901550	GO:BP	regulation of endothelial cell development	CDH5,F11R
0.0468602	4	GO:0006182	GO:BP	cGMP biosynthetic process	NPR1,NPPB
0.0468602	12	GO:0071621	GO:BP	granulocyte chemotaxis	SCG2,RAC2,DPP4
0.0468602	54	GO:0007159	GO:BP	leukocyte cell-cell adhesion	PECAM1,CARD11,RAC2,F11R,DPP4,HAS2
0.0468602	4	GO:0002043	GO:BP	blood vessel endothelial cell proliferation involved in sprouting angiogenesis	DLL4,JCAD
0.0468602	4	GO:1902396	GO:BP	protein localization to bicellular tight junction	CDH5,F11R
0.0468602	38	GO:1903034	GO:BP	regulation of response to wounding	F11R,CD34,THBD,EDN1,SCARF1
0.0468602	4	GO:1903140	GO:BP	regulation of establishment of endothelial barrier	CDH5,F11R
0.0468602	4	GO:0070486	GO:BP	leukocyte aggregation	RAC2,HAS2
0.0468602	130	GO:1903530	GO:BP	regulation of secretion by cell	IL33,BMP6,CRHBP,CD34,SORL1,TNFRSF1B,DPP4,ANKRD1,RALA,EDN1
0.0468602	4	GO:0007168	GO:BP	receptor guanylyl cyclase signaling pathway	NPR1,NPPB
0.0468602	24	GO:1902414	GO:BP	protein localization to cell junction	PECAM1,CDH5,F11R,CGNL1
0.0468602	4	GO:0044062	GO:BP	regulation of excretion	NPR1,NPPB
